# Supplementary material for: Impact of Glyphosate on the Honey Bee Gut Microbiota: Effects of Intensity, Duration, and Timing of Exposure
Source: mSystems. 2020 Jul 28;5(4):e00268-20. doi: 10.1128/mSystems.00268-20 (PMC7394351; doi:10.1128/mSystems.00268-20)
Supplement: TABLE S1 [file mSystems.00268-20-st001.xlsx]

## Sheet: (A) Relative_abundance
Table S1A - Statistical reports for Figure S1
SNODGRASSELLA										GILLIAMELLA										LACTOBACILLUS FIRM-5										LACTOBACILLUS FIRM-4										BIFIDOBACTERIUM
EARLY EXPOSURE - DAY 5					LATE EXPOSURE - DAY 5					EARLY EXPOSURE - DAY 5					LATE EXPOSURE - DAY 5					EARLY EXPOSURE - DAY 5					LATE EXPOSURE - DAY 5					EARLY EXPOSURE - DAY 5					LATE EXPOSURE - DAY 5					EARLY EXPOSURE - DAY 5					LATE EXPOSURE - DAY 5
Kruskal-Wallis rank sum test	chi-squared	df	p-value		Kruskal-Wallis rank sum test	chi-squared	df	p-value		Kruskal-Wallis rank sum test	chi-squared	df	p-value		Kruskal-Wallis rank sum test	chi-squared	df	p-value		Kruskal-Wallis rank sum test	chi-squared	df	p-value		Kruskal-Wallis rank sum test	chi-squared	df	p-value		Kruskal-Wallis rank sum test	chi-squared	df	p-value		Kruskal-Wallis rank sum test	chi-squared	df	p-value		Kruskal-Wallis rank sum test	chi-squared	df	p-value		Kruskal-Wallis rank sum test	chi-squared	df	p-value
	44.113	6	7.02e-08			39.418	6	5.927e-07			9.597	6	0.1427			24.294	6	0.0004611			36.126	6	2.606e-06			33.957	6	6.857e-06			27.616	6	0.000111			7.3317	6	0.2913			32.225	6	1.478e-05			6.1902	6	0.4022
Dunn’s multiple comparisons test	Z	P.unadj	P.adj		Dunn’s multiple comparisons test	Z	P.unadj	P.adj		Dunn’s multiple comparisons test	Z	P.unadj	P.adj		Dunn’s multiple comparisons test	Z	P.unadj	P.adj		Dunn’s multiple comparisons test	Z	P.unadj	P.adj		Dunn’s multiple comparisons test	Z	P.unadj	P.adj		Dunn’s multiple comparisons test	Z	P.unadj	P.adj		Dunn’s multiple comparisons test	Z	P.unadj	P.adj		Dunn’s multiple comparisons test	Z	P.unadj	P.adj		Dunn’s multiple comparisons test	Z	P.unadj	P.adj
1-0.01G - 1-0.04G	2.73982	0.00614726	0.0143436		2-0.01G - 2-0.04G	0.795737	0.426185	0.497216		1-0.01G - 1-0.04G	0.728447	0.46634	0.753318		2-0.01G - 2-0.04G	0.450415	0.652411	0.761146		1-0.01G - 1-0.04G	-1.15102	0.249723	0.437016		2-0.01G - 2-0.04G	-0.412881	0.679694	0.751241		1-0.01G - 1-0.04G	-0.918998	0.358097	0.501336		2-0.01G - 2-0.04G	-0.150151	0.880646	1		1-0.01G - 1-0.04G	-0.0303675	0.975774	1		2-0.01G - 2-0.04G	-0.0943545	0.924828	0.971069
1-0.01G - 1-0.07G	3.71704	0.000201567	0.00141097		2-0.01G - 2-0.07G	1.5652	0.117536	0.16455		1-0.01G - 1-0.07G	1.29801	0.194282	0.582847		2-0.01G - 2-0.07G	0.322798	0.746848	0.825464		1-0.01G - 1-0.07G	-0.551531	0.581269	0.718039		2-0.01G - 2-0.07G	-1.12604	0.260149	0.364209		1-0.01G - 1-0.07G	-1.61659	0.105968	0.222532		2-0.01G - 2-0.07G	0.157658	0.874726	1		1-0.01G - 1-0.07G	-1.81598	0.0693737	0.161872		2-0.01G - 2-0.07G	1.36248	0.173047	0.726797
1-0.04G - 1-0.07G	0.977223	0.328459	0.405743		2-0.04G - 2-0.07G	0.769463	0.441619	0.488105		1-0.04G - 1-0.07G	0.569568	0.568971	0.746774		2-0.04G - 2-0.07G	-0.127618	0.898451	0.943374		1-0.04G - 1-0.07G	0.599491	0.548846	0.823269		2-0.04G - 2-0.07G	-0.713158	0.475748	0.587689		1-0.04G - 1-0.07G	-0.697589	0.485434	0.56634		2-0.04G - 2-0.07G	0.307809	0.758228	1		1-0.04G - 1-0.07G	-1.78561	0.0741623	0.155741		2-0.04G - 2-0.07G	1.45683	0.145163	1
1-0.01G - 1-0.1G	3.66908	0.000243423	0.00127797		2-0.01G - 2-0.1G	1.81668	0.0692657	0.132235		1-0.01G - 1-0.1G	0.596547	0.55081	0.771134		2-0.01G - 2-0.1G	1.46385	0.143235	0.273448		1-0.01G - 1-0.1G	-0.509567	0.610355	0.712081		2-0.01G - 2-0.1G	-1.60648	0.108168	0.227153		1-0.01G - 1-0.1G	0.218376	0.827136	0.827136		2-0.01G - 2-0.1G	1.05106	0.293233	0.879699		1-0.01G - 1-0.1G	0.0789556	0.937068	1		2-0.01G - 2-0.1G	0.754836	0.450348	0.788108
1-0.04G - 1-0.1G	0.929261	0.352754	0.411546		2-0.04G - 2-0.1G	1.02095	0.30728	0.379581		1-0.04G - 1-0.1G	-0.1319	0.895063	0.895064		2-0.04G - 2-0.1G	1.01343	0.310853	0.383994		1-0.04G - 1-0.1G	0.641455	0.521227	0.841982		2-0.04G - 2-0.1G	-1.1936	0.232634	0.375794		1-0.04G - 1-0.1G	1.13737	0.255382	0.446919		2-0.04G - 2-0.1G	1.20121	0.229671	0.964618		1-0.04G - 1-0.1G	0.109323	0.912946	1		2-0.04G - 2-0.1G	0.84919	0.395776	0.755571
1-0.07G - 1-0.1G	-0.0479619	0.961747	0.961747		2-0.07G - 2-0.1G	0.251483	0.801441	0.841513		1-0.07G - 1-0.1G	-0.701468	0.483011	0.724517		2-0.07G - 2-0.1G	1.14105	0.253848	0.355387		1-0.07G - 1-0.1G	0.0419643	0.966527	1		2-0.07G - 2-0.1G	-0.480443	0.630912	0.736064		1-0.07G - 1-0.1G	1.83496	0.0665113	0.155193		2-0.07G - 2-0.1G	0.893397	0.371644	0.650378		1-0.07G - 1-0.1G	1.89493	0.0581012	0.152515		2-0.07G - 2-0.1G	-0.607643	0.543424	0.877839
1-0.01G - 1-0.1T	2.19426	0.0282171	0.0592558		2-0.01G - 2-0.1T	-1.64574	0.0998163	0.161242		1-0.01G - 1-0.1T	1.48687	0.137049	0.575604		2-0.01G - 2-0.1T	-1.69661	0.0897701	0.209464		1-0.01G - 1-0.1T	3.90268	9.51318e-05	0.000399554		2-0.01G - 2-0.1T	2.63441	0.00842845	0.0252854		1-0.01G - 1-0.1T	3.05119	0.00227934	0.0119665		2-0.01G - 2-0.1T	2.01183	0.0442381	0.4645		1-0.01G - 1-0.1T	3.54085	0.000398834	0.00209388		2-0.01G - 2-0.1T	0.873326	0.382485	0.803219
1-0.04G - 1-0.1T	-0.545566	0.585364	0.614632		2-0.04G - 2-0.1T	-2.4254	0.0152913	0.0356798		1-0.04G - 1-0.1T	0.758424	0.448197	0.784345		2-0.04G - 2-0.1T	-2.13793	0.0325227	0.097568		1-0.04G - 1-0.1T	5.05371	4.33318e-07	9.09968e-06		2-0.04G - 2-0.1T	3.03895	0.00237408	0.00997113		1-0.04G - 1-0.1T	3.97019	7.1815e-05	0.000754057		2-0.04G - 2-0.1T	2.15894	0.0308545	0.647944		1-0.04G - 1-0.1T	3.57122	0.00035532	0.00248724		2-0.04G - 2-0.1T	0.965775	0.334157	0.7797
1-0.07G - 1-0.1T	-1.52279	0.127811	0.178936		2-0.07G - 2-0.1T	-3.17932	0.0014762	0.00442861		1-0.07G - 1-0.1T	0.188857	0.850205	0.892715		2-0.07G - 2-0.1T	-2.01289	0.0441265	0.115832		1-0.07G - 1-0.1T	4.45422	8.42005e-06	5.89403e-05		2-0.07G - 2-0.1T	3.73769	0.000185715	0.000975006		1-0.07G - 1-0.1T	4.66778	3.04471e-06	6.3939e-05		2-0.07G - 2-0.1T	1.85735	0.0632608	0.332119		1-0.07G - 1-0.1T	5.35683	8.46936e-08	1.77857e-06		2-0.07G - 2-0.1T	-0.461624	0.644351	0.902091
1-0.1G - 1-0.1T	-1.47483	0.140259	0.18409		2-0.1G - 2-0.1T	-3.42572	0.000613165	0.00321912		1-0.1G - 1-0.1T	0.890324	0.373292	0.712648		2-0.1G - 2-0.1T	-3.13089	0.0017428	0.0121996		1-0.1G - 1-0.1T	4.41225	1.02301e-05	5.37082e-05		2-0.1G - 2-0.1T	4.20843	2.57151e-05	0.000270008		1-0.1G - 1-0.1T	2.83282	0.00461397	0.0193787		2-0.1G - 2-0.1T	0.982007	0.326096	0.684802		1-0.1G - 1-0.1T	3.4619	0.000536379	0.00225279		2-0.1G - 2-0.1T	0.133742	0.893607	0.987671
1-0.01G - 1-1.0G	5.5336	3.13724e-08	6.58821e-07		2-0.01G - 2-1.0G	3.18295	0.00145783	0.00510242		1-0.01G - 1-1.0G	2.69495	0.00703981	0.147836		2-0.01G - 2-1.0G	2.89017	0.00385039	0.0202145		1-0.01G - 1-1.0G	-0.581506	0.560899	0.785259		2-0.01G - 2-1.0G	-2.79258	0.00522902	0.0183016		1-0.01G - 1-1.0G	-0.533807	0.593475	0.655946		2-0.01G - 2-1.0G	0.120121	0.904388	0.999586		1-0.01G - 1-1.0G	0.0971761	0.922586	1		2-0.01G - 2-1.0G	-0.43403	0.664266	0.87185
1-0.04G - 1-1.0G	2.79378	0.00520961	0.0136752		2-0.04G - 2-1.0G	2.38721	0.0169767	0.0356511		1-0.04G - 1-1.0G	1.96651	0.04924	0.25851		2-0.04G - 2-1.0G	2.43975	0.0146974	0.051441		1-0.04G - 1-1.0G	0.569516	0.569006	0.74682		2-0.04G - 2-1.0G	-2.37969	0.017327	0.0454833		1-0.04G - 1-1.0G	0.38519	0.700096	0.735101		2-0.04G - 2-1.0G	0.270271	0.786951	1		1-0.04G - 1-1.0G	0.127544	0.89851	1		2-0.04G - 2-1.0G	-0.339676	0.734101	0.856451
1-0.07G - 1-1.0G	1.81656	0.0692852	0.111922		2-0.07G - 2-1.0G	1.61775	0.105717	0.158575		1-0.07G - 1-1.0G	1.39694	0.162432	0.568511		2-0.07G - 2-1.0G	2.56737	0.0102474	0.043039		1-0.07G - 1-1.0G	-0.0299745	0.976087	0.976087		2-0.07G - 2-1.0G	-1.66654	0.0956065	0.223082		1-0.07G - 1-1.0G	1.08278	0.278906	0.450541		2-0.07G - 2-1.0G	-0.0375377	0.970056	0.970056		1-0.07G - 1-1.0G	1.91315	0.0557283	0.167185		2-0.07G - 2-1.0G	-1.79651	0.0724136	1
1-0.1G - 1-1.0G	1.86452	0.0622491	0.108936		2-0.1G - 2-1.0G	1.36627	0.171856	0.22556		1-0.1G - 1-1.0G	2.09841	0.0358692	0.251084		2-0.1G - 2-1.0G	1.42632	0.153777	0.26911		1-0.1G - 1-1.0G	-0.0719389	0.942651	1		2-0.1G - 2-1.0G	-1.18609	0.235585	0.353378		1-0.1G - 1-1.0G	-0.752183	0.451941	0.593173		2-0.1G - 2-1.0G	-0.930935	0.351887	0.671785		1-0.1G - 1-1.0G	0.0182205	0.985463	0.985463		2-0.1G - 2-1.0G	-1.18887	0.234492	0.615542
1-0.1T - 1-1.0G	3.33934	0.000839763	0.00352701		2-0.1T - 2-1.0G	4.76438	1.89431e-06	1.98902e-05		1-0.1T - 1-1.0G	1.20808	0.227015	0.595915		2-0.1T - 2-1.0G	4.52838	5.94365e-06	0.000124817		1-0.1T - 1-1.0G	-4.48419	7.31914e-06	7.6851e-05		2-0.1T - 2-1.0G	-5.37056	7.84923e-08	1.64834e-06		1-0.1T - 1-1.0G	-3.585	0.000337077	0.00235954		2-0.1T - 2-1.0G	-1.89413	0.0582073	0.407451		1-0.1T - 1-1.0G	-3.44368	0.000573859	0.0020085		2-0.1T - 2-1.0G	-1.29859	0.194085	0.582256
1-0.01G - 1-C	0.569547	0.568985	0.628878		2-0.01G - 2-C	-1.73035	0.0835672	0.146243		1-0.01G - 1-C	0.392702	0.69454	0.857961		2-0.01G - 2-C	1.48637	0.137181	0.28808		1-0.01G - 1-C	1.15702	0.247265	0.472052		2-0.01G - 2-C	-1.35125	0.176617	0.309079		1-0.01G - 1-C	0.946295	0.343998	0.515997		2-0.01G - 2-C	1.00601	0.31441	0.733625		1-0.01G - 1-C	-0.680233	0.496357	0.744536		2-0.01G - 2-C	1.32474	0.185259	0.648405
1-0.04G - 1-C	-2.17027	0.0299861	0.0572461		2-0.04G - 2-C	-2.52609	0.011534	0.0302767		1-0.04G - 1-C	-0.335745	0.737063	0.859907		2-0.04G - 2-C	1.03596	0.300223	0.394043		1-0.04G - 1-C	2.30804	0.020997	0.0629909		2-0.04G - 2-C	-0.938365	0.348057	0.456824		1-0.04G - 1-C	1.86529	0.0621404	0.163119		2-0.04G - 2-C	1.15616	0.247615	0.866653		1-0.04G - 1-C	-0.649865	0.515779	0.722091		2-0.04G - 2-C	1.41909	0.155872	0.81833
1-0.07G - 1-C	-3.1475	0.00164675	0.00576361		2-0.07G - 2-C	-3.29555	0.000982282	0.00412558		1-0.07G - 1-C	-0.905313	0.3653	0.767129		2-0.07G - 2-C	1.16357	0.244597	0.366896		1-0.07G - 1-C	1.70855	0.0875346	0.204247		2-0.07G - 2-C	-0.225208	0.821818	0.821818		1-0.07G - 1-C	2.56288	0.0103807	0.0363326		2-0.07G - 2-C	0.848352	0.396242	0.594363		1-0.07G - 1-C	1.13575	0.256063	0.488848		2-0.07G - 2-C	-0.0377418	0.969894	0.969894
1-0.1G - 1-C	-3.09954	0.00193824	0.00581473		2-0.1G - 2-C	-3.54704	0.000389591	0.00272714		1-0.1G - 1-C	-0.203845	0.838474	0.926735		2-0.1G - 2-C	0.0225208	0.982032	0.982033		1-0.1G - 1-C	1.66658	0.0955972	0.200754		2-0.1G - 2-C	0.255235	0.798541	0.838468		1-0.1G - 1-C	0.727919	0.466663	0.576466		2-0.1G - 2-C	-0.0450453	0.964071	1		1-0.1G - 1-C	-0.759188	0.44774	0.723272		2-0.1G - 2-C	0.569901	0.568745	0.853117
1-0.1T - 1-C	-1.62471	0.104225	0.156337		2-0.1T - 2-C	-0.0496482	0.960403	0.960403		1-0.1T - 1-C	-1.09417	0.273881	0.639055		2-0.1T - 2-C	3.15295	0.00161629	0.016971		1-0.1T - 1-C	-2.74567	0.0060388	0.0211358		2-0.1T - 2-C	-3.95835	7.54687e-05	0.000528281		1-0.1T - 1-C	-2.1049	0.0353001	0.1059		2-0.1T - 2-C	-1.02614	0.304825	0.800164		1-0.1T - 1-C	-4.22109	2.43127e-05	0.000255284		2-0.1T - 2-C	0.424645	0.671095	0.829
1-1.0G - 1-C	-4.96405	6.90372e-07	7.2489e-06		2-1.0G - 2-C	-4.9133	8.95553e-07	1.88066e-05		1-1.0G - 1-C	-2.30225	0.0213209	0.22387		2-1.0G - 2-C	-1.40379	0.16038	0.259075		1-1.0G - 1-C	1.73852	0.0821187	0.215562		2-1.0G - 2-C	1.44133	0.149492	0.285393		1-1.0G - 1-C	1.4801	0.138846	0.26507		2-1.0G - 2-C	0.88589	0.375677	0.606863		1-1.0G - 1-C	-0.777409	0.436918	0.764606		2-1.0G - 2-C	1.75877	0.0786171	0.825479
EARLY EXPOSURE - DAY 10					LATE EXPOSURE - DAY 10					EARLY EXPOSURE - DAY 10					LATE EXPOSURE - DAY 10					EARLY EXPOSURE - DAY 10					LATE EXPOSURE - DAY 10					EARLY EXPOSURE - DAY 10					LATE EXPOSURE - DAY 10					EARLY EXPOSURE - DAY 10					LATE EXPOSURE - DAY 10
Kruskal-Wallis rank sum test	chi-squared	df	p-value		Kruskal-Wallis rank sum test	chi-squared	df	p-value		Kruskal-Wallis rank sum test	chi-squared	df	p-value		Kruskal-Wallis rank sum test	chi-squared	df	p-value		Kruskal-Wallis rank sum test	chi-squared	df	p-value		Kruskal-Wallis rank sum test	chi-squared	df	p-value		Kruskal-Wallis rank sum test	chi-squared	df	p-value		Kruskal-Wallis rank sum test	chi-squared	df	p-value		Kruskal-Wallis rank sum test	chi-squared	df	p-value		Kruskal-Wallis rank sum test	chi-squared	df	p-value
	60.444	6	3.657e-11			50.722	6	3.368e-09			17.614	6	0.007273			28.537	6	7.442e-05			46.441	6	2.418e-08			19.215	6	0.003816			34.971	6	4.731e-06			18.553	6	0.00499			23.405	6	0.0006715			8.1742	6	0.2256
Dunn’s multiple comparisons test	Z	P.unadj	P.adj		Dunn’s multiple comparisons test	Z	P.unadj	P.adj		Dunn’s multiple comparisons test	Z	P.unadj	P.adj		Dunn’s multiple comparisons test	Z	P.unadj	P.adj		Dunn’s multiple comparisons test	Z	P.unadj	P.adj		Dunn’s multiple comparisons test	Z	P.unadj	P.adj		Dunn’s multiple comparisons test	Z	P.unadj	P.adj		Dunn’s multiple comparisons test	Z	P.unadj	P.adj		Dunn’s multiple comparisons test	Z	P.unadj	P.adj		Dunn’s multiple comparisons test	Z	P.unadj	P.adj
1-0.01G - 1-0.04G	3.35424	0.000795841	0.00185696		2-0.01G - 2-0.04G	1.92898	0.0537328	0.0867991		1-0.01G - 1-0.04G	2.04578	0.040778	0.0856338		2-0.01G - 2-0.04G	0.569043	0.569327	0.664215		1-0.01G - 1-0.04G	-1.74452	0.0810688	0.154768		2-0.01G - 2-0.04G	-0.359836	0.71897	0.838798		1-0.01G - 1-0.04G	-1.51928	0.128692	0.337816		2-0.01G - 2-0.04G	0.364084	0.715795	0.884217		1-0.01G - 1-0.04G	-0.659733	0.509425	0.66862		2-0.01G - 2-0.04G	0.267812	0.788844	0.920318
1-0.01G - 1-0.07G	3.79487	0.000147718	0.000443155		2-0.01G - 2-0.07G	2.71146	0.0066988	0.0140675		1-0.01G - 1-0.07G	2.45374	0.0141381	0.0989664		2-0.01G - 2-0.07G	0.594147	0.552414	0.682393		1-0.01G - 1-0.07G	-2.42794	0.015185	0.0398606		2-0.01G - 2-0.07G	-0.585779	0.558024	0.781233		1-0.01G - 1-0.07G	-1.16287	0.244883	0.428545		2-0.01G - 2-0.07G	-0.313866	0.753623	0.832952		1-0.01G - 1-0.07G	-1.84097	0.0656259	0.172268		2-0.01G - 2-0.07G	0.0251074	0.979969	0.979969
1-0.04G - 1-0.07G	0.440637	0.659476	0.728894		2-0.04G - 2-0.07G	0.782473	0.433937	0.506259		1-0.04G - 1-0.07G	0.407956	0.683306	1		2-0.04G - 2-0.07G	0.0251048	0.979971	0.979971		1-0.04G - 1-0.07G	-0.683419	0.494342	0.576732		2-0.04G - 2-0.07G	-0.225943	0.821245	0.862308		1-0.04G - 1-0.07G	0.356412	0.721532	0.841788		2-0.04G - 2-0.07G	-0.67795	0.497803	0.746705		1-0.04G - 1-0.07G	-1.18124	0.237509	0.41564		2-0.04G - 2-0.07G	-0.242705	0.808234	0.893312
1-0.01G - 1-0.1G	3.87881	0.000104971	0.000440878		2-0.01G - 2-0.1G	3.74499	0.000180399	0.000631398		1-0.01G - 1-0.1G	0.245974	0.805703	0.99528		2-0.01G - 2-0.1G	0.903774	0.366115	0.480527		1-0.01G - 1-0.1G	-1.62462	0.104244	0.182426		2-0.01G - 2-0.1G	-1.34729	0.177886	0.466951		1-0.01G - 1-0.1G	-0.341309	0.732871	0.810015		2-0.01G - 2-0.1G	-0.795127	0.42654	0.689026		1-0.01G - 1-0.1G	-1.42	0.155608	0.363086		2-0.01G - 2-0.1G	-1.68219	0.0925313	0.388632
1-0.04G - 1-0.1G	0.524568	0.599884	0.699864		2-0.04G - 2-0.1G	1.81601	0.0693692	0.104054		1-0.04G - 1-0.1G	-1.79981	0.0718912	0.12581		2-0.04G - 2-0.1G	0.334731	0.737828	0.815494		1-0.04G - 1-0.1G	0.119898	0.904564	0.904564		2-0.04G - 2-0.1G	-0.987456	0.323419	0.617436		1-0.04G - 1-0.1G	1.17797	0.238808	0.501497		2-0.04G - 2-0.1G	-1.15921	0.24637	0.574863		1-0.04G - 1-0.1G	-0.760264	0.447097	0.625935		2-0.04G - 2-0.1G	-1.95001	0.0511755	1
1-0.07G - 1-0.1G	0.0839309	0.933111	0.979767		2-0.07G - 2-0.1G	1.03353	0.301354	0.395527		1-0.07G - 1-0.1G	-2.20776	0.0272608	0.0817825		2-0.07G - 2-0.1G	0.309626	0.756845	0.794687		1-0.07G - 1-0.1G	0.803318	0.421791	0.521036		2-0.07G - 2-0.1G	-0.761513	0.446351	0.781114		1-0.07G - 1-0.1G	0.821559	0.411328	0.616992		2-0.07G - 2-0.1G	-0.481261	0.630331	0.827309		1-0.07G - 1-0.1G	0.420973	0.673775	0.744699		2-0.07G - 2-0.1G	-1.7073	0.0877662	0.614363
1-0.01G - 1-0.1T	1.95439	0.0506551	0.0759826		2-0.01G - 2-0.1T	-0.527228	0.598035	0.660986		1-0.01G - 1-0.1T	-0.212977	0.831345	0.969902		2-0.01G - 2-0.1T	-1.30545	0.191739	0.287609		1-0.01G - 1-0.1T	2.92551	0.00343887	0.0103166		2-0.01G - 2-0.1T	0.167366	0.867082	0.867082		1-0.01G - 1-0.1T	3.57016	0.000356766	0.00149842		2-0.01G - 2-0.1T	2.50674	0.012185	0.0511768		1-0.01G - 1-0.1T	2.0546	0.0399178	0.139712		2-0.01G - 2-0.1T	-1.18005	0.237982	0.555291
1-0.04G - 1-0.1T	-1.39985	0.161559	0.199573		2-0.04G - 2-0.1T	-2.45621	0.014041	0.0268055		1-0.04G - 1-0.1T	-2.25876	0.0238985	0.0836447		2-0.04G - 2-0.1T	-1.87449	0.0608624	0.127811		1-0.04G - 1-0.1T	4.67003	3.01153e-06	2.10807e-05		2-0.04G - 2-0.1T	0.527201	0.598054	0.738772		1-0.04G - 1-0.1T	5.08944	3.59125e-07	7.54163e-06		2-0.04G - 2-0.1T	2.14266	0.0321406	0.112492		1-0.04G - 1-0.1T	2.71433	0.00664097	0.0278921		2-0.04G - 2-0.1T	-1.44786	0.147657	0.44297
1-0.07G - 1-0.1T	-1.84048	0.0656972	0.0862276		2-0.07G - 2-0.1T	-3.23869	0.00120082	0.00315214		1-0.07G - 1-0.1T	-2.66671	0.0076597	0.160854		2-0.07G - 2-0.1T	-1.8996	0.0574859	0.134134		1-0.07G - 1-0.1T	5.35345	8.62922e-08	9.06068e-07		2-0.07G - 2-0.1T	0.753145	0.451363	0.677044		1-0.07G - 1-0.1T	4.73303	2.21196e-06	2.32256e-05		2-0.07G - 2-0.1T	2.82061	0.00479327	0.0251647		1-0.07G - 1-0.1T	3.89557	9.79688e-05	0.00102867		2-0.07G - 2-0.1T	-1.20515	0.228144	0.598878
1-0.1G - 1-0.1T	-1.92441	0.0543026	0.0760236		2-0.1G - 2-0.1T	-4.27222	1.93536e-05	0.000101607		1-0.1G - 1-0.1T	-0.458951	0.64627	1		2-0.1G - 2-0.1T	-2.20922	0.027159	0.0814771		1-0.1G - 1-0.1T	4.55013	5.36118e-06	2.81462e-05		2-0.1G - 2-0.1T	1.51466	0.129859	0.389577		1-0.1G - 1-0.1T	3.91147	9.1737e-05	0.000481619		2-0.1G - 2-0.1T	3.30187	0.000960428	0.006723		1-0.1G - 1-0.1T	3.4746	0.000511624	0.00358137		2-0.1G - 2-0.1T	0.502147	0.615564	0.861789
1-0.01G - 1-1.0G	6.16592	7.0074e-10	7.35777e-09		2-0.01G - 2-1.0G	4.17598	2.96706e-05	0.000124616		1-0.01G - 1-1.0G	2.20476	0.0274707	0.0721107		2-0.01G - 2-1.0G	3.58999	0.000330691	0.00347226		1-0.01G - 1-1.0G	-2.92551	0.00343887	0.0120361		2-0.01G - 2-1.0G	-3.55652	0.000375805	0.00394595		1-0.01G - 1-1.0G	-0.891029	0.372914	0.602399		2-0.01G - 2-1.0G	-1.15084	0.249797	0.524575		1-0.01G - 1-1.0G	-2.03575	0.0417756	0.125327		2-0.01G - 2-1.0G	-0.870389	0.384088	0.672154
1-0.04G - 1-1.0G	2.81168	0.00492829	0.0103494		2-0.04G - 2-1.0G	2.247	0.0246403	0.0431206		1-0.04G - 1-1.0G	0.158983	0.873682	0.965649		2-0.04G - 2-1.0G	3.02095	0.00251986	0.0132292		1-0.04G - 1-1.0G	-1.181	0.237604	0.356406		2-0.04G - 2-1.0G	-3.19668	0.00139019	0.00973131		1-0.04G - 1-1.0G	0.628251	0.529839	0.741775		2-0.04G - 2-1.0G	-1.51493	0.129791	0.389373		1-0.04G - 1-1.0G	-1.37602	0.168817	0.354516		2-0.04G - 2-1.0G	-1.1382	0.255037	0.535577
1-0.07G - 1-1.0G	2.37105	0.0177378	0.033863		2-0.07G - 2-1.0G	1.46452	0.143051	0.200272		1-0.07G - 1-1.0G	-0.248973	0.803381	1		2-0.07G - 2-1.0G	2.99584	0.00273688	0.0114949		1-0.07G - 1-1.0G	-0.497577	0.618782	0.649721		2-0.07G - 2-1.0G	-2.97074	0.00297086	0.015597		1-0.07G - 1-1.0G	0.271839	0.785745	0.785745		2-0.07G - 2-1.0G	-0.836976	0.402606	0.704561		1-0.07G - 1-1.0G	-0.194778	0.845566	0.887845		2-0.07G - 2-1.0G	-0.895496	0.370522	0.70736
1-0.1G - 1-1.0G	2.28712	0.022189	0.0388308		2-0.1G - 2-1.0G	0.430988	0.666477	0.699801		1-0.1G - 1-1.0G	1.95879	0.0501375	0.0957169		2-0.1G - 2-1.0G	2.68622	0.00722664	0.0252932		1-0.1G - 1-1.0G	-1.30089	0.193295	0.312245		2-0.1G - 2-1.0G	-2.20922	0.027159	0.0950566		1-0.1G - 1-1.0G	-0.54972	0.582512	0.719573		2-0.1G - 2-1.0G	-0.355715	0.722054	0.842397		1-0.1G - 1-1.0G	-0.615751	0.538059	0.664661		2-0.1G - 2-1.0G	0.811805	0.416904	0.67346
1-0.1T - 1-1.0G	4.21153	2.53646e-05	0.000177552		2-0.1T - 2-1.0G	4.70321	2.56105e-06	2.6891e-05		1-0.1T - 1-1.0G	2.41774	0.0156172	0.0819904		2-0.1T - 2-1.0G	4.89544	9.80859e-07	2.0598e-05		1-0.1T - 1-1.0G	-5.85103	4.88542e-09	1.02594e-07		2-0.1T - 2-1.0G	-3.72388	0.000196183	0.00411984		1-0.1T - 1-1.0G	-4.46119	8.15068e-06	5.70548e-05		2-0.1T - 2-1.0G	-3.65758	0.000254604	0.00534668		1-0.1T - 1-1.0G	-4.09035	4.30729e-05	0.000904531		2-0.1T - 2-1.0G	0.309657	0.756821	0.934897
1-0.01G - 1-C	-0.0119901	0.990433	0.990433		2-0.01G - 2-C	-0.786658	0.431482	0.533008		1-0.01G - 1-C	-0.0599935	0.952161	0.952161		2-0.01G - 2-C	1.97491	0.0482781	0.12673		1-0.01G - 1-C	-0.581506	0.560899	0.619942		2-0.01G - 2-C	-1.11298	0.265717	0.558005		1-0.01G - 1-C	0.280901	0.778787	0.817726		2-0.01G - 2-C	-0.903934	0.366031	0.698786		1-0.01G - 1-C	-0.848229	0.396311	0.594466		2-0.01G - 2-C	-1.65709	0.0975021	0.341257
1-0.04G - 1-C	-3.36623	0.000762039	0.00200035		2-0.04G - 2-C	-2.71564	0.00661473	0.0154344		1-0.04G - 1-C	-2.10577	0.035224	0.0821894		2-0.04G - 2-C	1.40587	0.159763	0.279585		1-0.04G - 1-C	1.16301	0.244825	0.342755		2-0.04G - 2-C	-0.753145	0.451363	0.729125		1-0.04G - 1-C	1.80018	0.071832	0.215496		2-0.04G - 2-C	-1.26802	0.204791	0.537578		1-0.04G - 1-C	-0.188495	0.850488	0.850488		2-0.04G - 2-C	-1.9249	0.0542421	0.569542
1-0.07G - 1-C	-3.80686	0.00014074	0.00049259		2-0.07G - 2-C	-3.49812	0.000468558	0.00140567		1-0.07G - 1-C	-2.51373	0.0119462	0.125435		2-0.07G - 2-C	1.38077	0.167351	0.270336		1-0.07G - 1-C	1.84643	0.0648296	0.136142		2-0.07G - 2-C	-0.527201	0.598054	0.784946		1-0.07G - 1-C	1.44377	0.148804	0.347209		2-0.07G - 2-C	-0.590068	0.555145	0.777203		1-0.07G - 1-C	0.992742	0.320836	0.518273		2-0.07G - 2-C	-1.68219	0.0925313	0.485789
1-0.1G - 1-C	-3.8908	9.99163e-05	0.00052456		2-0.1G - 2-C	-4.53165	5.85248e-06	4.09674e-05		1-0.1G - 1-C	-0.305967	0.75963	1		2-0.1G - 2-C	1.07114	0.284107	0.39775		1-0.1G - 1-C	1.04311	0.296896	0.389676		2-0.1G - 2-C	0.234312	0.814743	0.900505		1-0.1G - 1-C	0.62221	0.533804	0.700617		2-0.1G - 2-C	-0.108807	0.913356	0.913356		1-0.1G - 1-C	0.571769	0.567479	0.662058		2-0.1G - 2-C	0.0251074	0.979969	1
1-0.1T - 1-C	-1.96638	0.0492547	0.0795653		2-0.1T - 2-C	-0.25943	0.795304	0.795304		1-0.1T - 1-C	0.152984	0.878411	0.922332		2-0.1T - 2-C	3.28036	0.00103673	0.00725714		1-0.1T - 1-C	-3.50702	0.000453155	0.00190325		2-0.1T - 2-C	-1.28035	0.200423	0.467655		1-0.1T - 1-C	-3.28926	0.00100452	0.00351583		2-0.1T - 2-C	-3.41068	0.00064802	0.00680421		1-0.1T - 1-C	-2.90283	0.00369811	0.0194151		2-0.1T - 2-C	-0.47704	0.633334	0.831251
1-1.0G - 1-C	-6.17791	6.49552e-10	1.36406e-08		2-1.0G - 2-C	-4.96264	6.95422e-07	1.46039e-05		1-1.0G - 1-C	-2.26476	0.0235276	0.098816		2-1.0G - 2-C	-1.61508	0.106294	0.202925		1-1.0G - 1-C	2.34401	0.0190777	0.0445147		2-1.0G - 2-C	2.44354	0.0145441	0.0610853		1-1.0G - 1-C	1.17193	0.241225	0.460521		2-1.0G - 2-C	0.246908	0.80498	0.845229		1-1.0G - 1-C	1.18752	0.235023	0.448679		2-1.0G - 2-C	-0.786697	0.431459	0.647189
EARLY EXPOSURE - DAY 15					LATE EXPOSURE - DAY 15					EARLY EXPOSURE - DAY 15					LATE EXPOSURE - DAY 15					EARLY EXPOSURE - DAY 15					LATE EXPOSURE - DAY 15					EARLY EXPOSURE - DAY 15					LATE EXPOSURE - DAY 15					EARLY EXPOSURE - DAY 15					LATE EXPOSURE - DAY 15
Kruskal-Wallis rank sum test	chi-squared	df	p-value		Kruskal-Wallis rank sum test	chi-squared	df	p-value		Kruskal-Wallis rank sum test	chi-squared	df	p-value		Kruskal-Wallis rank sum test	chi-squared	df	p-value		Kruskal-Wallis rank sum test	chi-squared	df	p-value		Kruskal-Wallis rank sum test	chi-squared	df	p-value		Kruskal-Wallis rank sum test	chi-squared	df	p-value		Kruskal-Wallis rank sum test	chi-squared	df	p-value		Kruskal-Wallis rank sum test	chi-squared	df	p-value		Kruskal-Wallis rank sum test	chi-squared	df	p-value
	73.887	6	6.505e-14			55.692	6	3.359e-10			12.383	6	0.05395			23.405	6	0.0006717			38.854	6	7.646e-07			25.534	6	0.0002718			41.615	6	2.191e-07			31.97	6	1.654e-05			34.126	6	6.362e-06			12.313	6	0.05534
Dunn’s multiple comparisons test	Z	P.unadj	P.adj		Dunn’s multiple comparisons test	Z	P.unadj	P.adj		Dunn’s multiple comparisons test	Z	P.unadj	P.adj		Dunn’s multiple comparisons test	Z	P.unadj	P.adj		Dunn’s multiple comparisons test	Z	P.unadj	P.adj		Dunn’s multiple comparisons test	Z	P.unadj	P.adj		Dunn’s multiple comparisons test	Z	P.unadj	P.adj		Dunn’s multiple comparisons test	Z	P.unadj	P.adj		Dunn’s multiple comparisons test	Z	P.unadj	P.adj		Dunn’s multiple comparisons test	Z	P.unadj	P.adj
1-0.01G - 1-0.04G	3.21621	0.00129895	0.00272779		2-0.01G - 2-0.04G	1.37254	0.169897	0.222989		1-0.01G - 1-0.04G	0.163436	0.870175	0.913684		2-0.01G - 2-0.04G	-1.12972	0.258595	0.452542		1-0.01G - 1-0.04G	-1.51912	0.128732	0.193098		2-0.01G - 2-0.04G	-1.22177	0.221795	0.291106		1-0.01G - 1-0.04G	-1.45338	0.14612	0.255709		2-0.01G - 2-0.04G	-0.0334738	0.973297	0.973297		1-0.01G - 1-0.04G	-0.304734	0.760568	0.88733		2-0.01G - 2-0.04G	1.42261	0.15485	0.406482
1-0.01G - 1-0.07G	4.6517	3.29214e-06	1.3827e-05		2-0.01G - 2-0.07G	3.2807	0.00103551	0.00217458		1-0.01G - 1-0.07G	0.883764	0.376824	0.527553		2-0.01G - 2-0.07G	-1.15482	0.248163	0.473766		1-0.01G - 1-0.07G	-1.57359	0.115582	0.202268		2-0.01G - 2-0.07G	0.317994	0.750489	0.875571		1-0.01G - 1-0.07G	-0.994255	0.320099	0.448138		2-0.01G - 2-0.07G	0.393317	0.694086	0.767147		1-0.01G - 1-0.07G	0.658226	0.510393	0.71455		2-0.01G - 2-0.07G	0.686198	0.492588	0.646522
1-0.04G - 1-0.07G	1.43548	0.151149	0.186714		2-0.04G - 2-0.07G	1.90816	0.0563706	0.0910602		1-0.04G - 1-0.07G	0.720328	0.471323	0.618611		2-0.04G - 2-0.07G	-0.0251048	0.979971	0.979971		1-0.04G - 1-0.07G	-0.0544705	0.95656	1		2-0.04G - 2-0.07G	1.53976	0.123618	0.216332		1-0.04G - 1-0.07G	0.459121	0.646147	0.714163		2-0.04G - 2-0.07G	0.426791	0.669532	0.78112		1-0.04G - 1-0.07G	0.962961	0.335567	0.503351		2-0.04G - 2-0.07G	-0.736408	0.461482	0.646075
1-0.01G - 1-0.1G	5.21802	1.80849e-07	1.26594e-06		2-0.01G - 2-0.1G	3.49829	0.000468247	0.00140474		1-0.01G - 1-0.1G	-0.926136	0.354375	0.572452		2-0.01G - 2-0.1G	0.736408	0.461482	0.692224		1-0.01G - 1-0.1G	-1.09546	0.273314	0.38264		2-0.01G - 2-0.1G	-1.40587	0.159763	0.239644		1-0.01G - 1-0.1G	-3.00405	0.00266413	0.00932447		2-0.01G - 2-0.1G	-1.96658	0.0492312	0.114873		1-0.01G - 1-0.1G	-0.316924	0.751301	0.928078		2-0.01G - 2-0.1G	-0.175734	0.860503	0.903528
1-0.04G - 1-0.1G	2.0018	0.0453057	0.0731862		2-0.04G - 2-0.1G	2.12576	0.0335235	0.0639994		1-0.04G - 1-0.1G	-1.08957	0.275902	0.579393		2-0.04G - 2-0.1G	1.86613	0.0620239	0.162813		1-0.04G - 1-0.1G	0.423659	0.671814	0.783783		2-0.04G - 2-0.1G	-0.184102	0.853933	0.89663		1-0.04G - 1-0.1G	-1.55067	0.12098	0.230962		2-0.04G - 2-0.1G	-1.93311	0.0532226	0.101607		1-0.04G - 1-0.1G	-0.0121894	0.990274	0.990274		2-0.04G - 2-0.1G	-1.59834	0.109967	0.329902
1-0.07G - 1-0.1G	0.56632	0.571176	0.571176		2-0.07G - 2-0.1G	0.217597	0.827743	0.86913		1-0.07G - 1-0.1G	-1.8099	0.0703112	0.295307		2-0.07G - 2-0.1G	1.89123	0.0585937	0.175781		1-0.07G - 1-0.1G	0.47813	0.632558	0.830232		2-0.07G - 2-0.1G	-1.72386	0.0847323	0.197709		1-0.07G - 1-0.1G	-2.00979	0.0444531	0.103724		2-0.07G - 2-0.1G	-2.3599	0.0182798	0.0479845		1-0.07G - 1-0.1G	-0.97515	0.329486	0.532246		2-0.07G - 2-0.1G	-0.861932	0.388725	0.583087
1-0.01G - 1-0.1T	1.60508	0.108477	0.142376		2-0.01G - 2-0.1T	-0.719744	0.471682	0.550296		1-0.01G - 1-0.1T	-1.6162	0.106051	0.278385		2-0.01G - 2-0.1T	-1.00419	0.315286	0.509308		1-0.01G - 1-0.1T	2.54196	0.0110234	0.0330703		2-0.01G - 2-0.1T	1.41424	0.157292	0.254087		1-0.01G - 1-0.1T	2.83986	0.00451335	0.01354		2-0.01G - 2-0.1T	3.09632	0.00195936	0.0102866		1-0.01G - 1-0.1T	3.80309	0.000142905	0.000600201		2-0.01G - 2-0.1T	0.0502096	0.959955	0.959955
1-0.04G - 1-0.1T	-1.61113	0.10715	0.15001		2-0.04G - 2-0.1T	-2.09228	0.0364134	0.0637235		1-0.04G - 1-0.1T	-1.77963	0.0751358	0.225407		2-0.04G - 2-0.1T	0.125524	0.900109	0.945114		1-0.04G - 1-0.1T	4.06108	4.88469e-05	0.000256446		2-0.04G - 2-0.1T	2.63601	0.00838882	0.0293609		1-0.04G - 1-0.1T	4.29323	1.76089e-05	0.000123262		2-0.04G - 2-0.1T	3.1298	0.00174927	0.0122449		1-0.04G - 1-0.1T	4.10782	3.99411e-05	0.000209691		2-0.04G - 2-0.1T	-1.3724	0.16994	0.396526
1-0.07G - 1-0.1T	-3.04662	0.00231431	0.00441822		2-0.07G - 2-0.1T	-4.00044	6.32248e-05	0.000265544		1-0.07G - 1-0.1T	-2.49996	0.0124206	0.130416		2-0.07G - 2-0.1T	0.150629	0.880268	0.972928		1-0.07G - 1-0.1T	4.11555	3.86262e-05	0.000405575		2-0.07G - 2-0.1T	1.09624	0.272972	0.337201		1-0.07G - 1-0.1T	3.83411	0.000126018	0.000529275		2-0.07G - 2-0.1T	2.70301	0.00687152	0.0288604		1-0.07G - 1-0.1T	3.14486	0.00166167	0.00581584		2-0.07G - 2-0.1T	-0.635989	0.524784	0.648262
1-0.1G - 1-0.1T	-3.61294	0.000302745	0.000794707		2-0.1G - 2-0.1T	-4.21804	2.46438e-05	0.00012938		1-0.1G - 1-0.1T	-0.690062	0.490155	0.571847		2-0.1G - 2-0.1T	-1.7406	0.0817535	0.190758		1-0.1G - 1-0.1T	3.63742	0.000275385	0.00115662		2-0.1G - 2-0.1T	2.82011	0.00480074	0.0252039		1-0.1G - 1-0.1T	5.84391	5.09906e-09	1.0708e-07		2-0.1G - 2-0.1T	5.06291	4.12908e-07	8.67108e-06		1-0.1G - 1-0.1T	4.12001	3.78857e-05	0.0002652		2-0.1G - 2-0.1T	0.225943	0.821245	0.907692
1-0.01G - 1-1.0G	6.56052	5.36192e-11	1.126e-09		2-0.01G - 2-1.0G	4.86246	1.15936e-06	8.11552e-06		1-0.01G - 1-1.0G	1.17598	0.239601	0.559069		2-0.01G - 2-1.0G	2.69458	0.00704765	0.0296001		1-0.01G - 1-1.0G	-3.27213	0.00106741	0.00373592		2-0.01G - 2-1.0G	-3.09626	0.00195977	0.0137184		1-0.01G - 1-1.0G	-2.03971	0.041379	0.10862		2-0.01G - 2-1.0G	-1.48121	0.138549	0.223811		1-0.01G - 1-1.0G	-1.54337	0.122741	0.322195		2-0.01G - 2-1.0G	-1.12972	0.258595	0.452542
1-0.04G - 1-1.0G	3.40025	0.000673245	0.0015709		2-0.04G - 2-1.0G	3.48992	0.000483159	0.00126829		1-0.04G - 1-1.0G	1.01539	0.309919	0.542359		2-0.04G - 2-1.0G	3.8243	0.000131143	0.00137701		1-0.04G - 1-1.0G	-1.77943	0.0751692	0.157855		2-0.04G - 2-1.0G	-1.87449	0.0608624	0.159764		1-0.04G - 1-1.0G	-0.611615	0.540793	0.630925		2-0.04G - 2-1.0G	-1.44774	0.14769	0.221534		1-0.04G - 1-1.0G	-1.24394	0.213523	0.498221		2-0.04G - 2-1.0G	-2.55232	0.0107007	0.112357
1-0.07G - 1-1.0G	1.98973	0.0466205	0.0699308		2-0.07G - 2-1.0G	1.58176	0.113703	0.170555		1-0.07G - 1-1.0G	0.307591	0.758393	0.838224		2-0.07G - 2-1.0G	3.84941	0.000118405	0.0024865		1-0.07G - 1-1.0G	-1.72591	0.0843641	0.161059		2-0.07G - 2-1.0G	-3.41426	0.000639565	0.00671543		1-0.07G - 1-1.0G	-1.06275	0.287895	0.431843		2-0.07G - 2-1.0G	-1.87453	0.0608572	0.1065		1-0.07G - 1-1.0G	-2.19015	0.0285135	0.0855405		2-0.07G - 2-1.0G	-1.81592	0.0693833	0.29141
1-0.1G - 1-1.0G	1.43326	0.151783	0.17708		2-0.1G - 2-1.0G	1.36417	0.172515	0.213107		1-0.1G - 1-1.0G	2.08601	0.0369774	0.258842		2-0.1G - 2-1.0G	1.95818	0.0502093	0.175733		1-0.1G - 1-1.0G	-2.19572	0.0281119	0.0737938		2-0.1G - 2-1.0G	-1.69039	0.0909531	0.191002		1-0.1G - 1-1.0G	0.912087	0.361723	0.446834		2-0.1G - 2-1.0G	0.48537	0.627414	0.823481		1-0.1G - 1-1.0G	-1.23196	0.217965	0.457726		2-0.1G - 2-1.0G	-0.953983	0.340092	0.54938
1-0.1T - 1-1.0G	4.98336	6.24889e-07	3.28066e-06		2-0.1T - 2-1.0G	5.5822	2.3749e-08	4.98728e-07		1-0.1T - 1-1.0G	2.76407	0.00570847	0.119878		2-0.1T - 2-1.0G	3.69878	0.000216641	0.00151648		1-0.1T - 1-1.0G	-5.76987	7.93306e-09	1.66594e-07		2-0.1T - 2-1.0G	-4.5105	6.46751e-06	0.000135818		1-0.1T - 1-1.0G	-4.83018	1.36411e-06	1.43231e-05		2-0.1T - 2-1.0G	-4.57754	4.70479e-06	4.94003e-05		1-0.1T - 1-1.0G	-5.28031	1.28966e-07	2.70828e-06		2-0.1T - 2-1.0G	-1.17993	0.238029	0.499862
1-0.01G - 1-C	0.599633	0.548751	0.576188		2-0.01G - 2-C	-0.108799	0.913362	0.913362		1-0.01G - 1-C	-0.901924	0.367097	0.550646		2-0.01G - 2-C	-0.552306	0.580739	0.717383		1-0.01G - 1-C	-1.51912	0.128732	0.207952		2-0.01G - 2-C	-1.22177	0.221795	0.310514		1-0.01G - 1-C	-1.07939	0.280414	0.452977		2-0.01G - 2-C	0.460264	0.645327	0.797168		1-0.01G - 1-C	-0.451007	0.651984	0.85573		2-0.01G - 2-C	1.84102	0.0656186	0.344498
1-0.04G - 1-C	-2.61658	0.00888156	0.0155427		2-0.04G - 2-C	-1.48133	0.138517	0.193924		1-0.04G - 1-C	-1.06536	0.286713	0.547362		2-0.04G - 2-C	0.577411	0.563662	0.739806		1-0.04G - 1-C	0	1	1		2-0.04G - 2-C	0	1	1		1-0.04G - 1-C	0.373986	0.708415	0.743836		2-0.04G - 2-C	0.493738	0.621491	0.870088		1-0.04G - 1-C	-0.146273	0.883706	0.976728		2-0.04G - 2-C	0.418414	0.675645	0.788252
1-0.07G - 1-C	-4.05206	5.07677e-05	0.000152303		2-0.07G - 2-C	-3.38949	0.000700217	0.00163384		1-0.07G - 1-C	-1.78569	0.0741498	0.259524		2-0.07G - 2-C	0.602516	0.546831	0.765563		1-0.07G - 1-C	0.0544705	0.95656	1		2-0.07G - 2-C	-1.53976	0.123618	0.235999		1-0.07G - 1-C	-0.085135	0.932154	0.932154		2-0.07G - 2-C	0.0669475	0.946623	0.993955		1-0.07G - 1-C	-1.10923	0.26733	0.510356		2-0.07G - 2-C	1.15482	0.248163	0.473766
1-0.1G - 1-C	-4.61838	3.8674e-06	1.35359e-05		2-0.1G - 2-C	-3.60709	0.000309649	0.00108377		1-0.1G - 1-C	0.0242127	0.980683	0.980683		2-0.1G - 2-C	-1.28871	0.197497	0.414745		1-0.1G - 1-C	-0.423659	0.671814	0.829888		2-0.1G - 2-C	0.184102	0.853933	0.943821		1-0.1G - 1-C	1.92466	0.0542721	0.113972		2-0.1G - 2-C	2.42685	0.0152306	0.0456918		1-0.1G - 1-C	-0.134083	0.893337	0.938004		2-0.1G - 2-C	2.01675	0.0437212	0.306048
1-0.1T - 1-C	-1.00544	0.314683	0.347807		2-0.1T - 2-C	0.610946	0.541235	0.598208		1-0.1T - 1-C	0.714275	0.475057	0.586835		2-0.1T - 2-C	0.451887	0.651351	0.759909		1-0.1T - 1-C	-4.06108	4.88469e-05	0.000341928		2-0.1T - 2-C	-2.63601	0.00838882	0.035233		1-0.1T - 1-C	-3.91925	8.88254e-05	0.000466334		2-0.1T - 2-C	-2.63606	0.0083875	0.0293562		1-0.1T - 1-C	-4.25409	2.09899e-05	0.000220393		2-0.1T - 2-C	1.79081	0.0733237	0.256633
1-1.0G - 1-C	-5.97132	2.35342e-09	2.47109e-08		2-1.0G - 2-C	-4.97126	6.65198e-07	6.98458e-06		1-1.0G - 1-C	-2.06222	0.0391867	0.20573		2-1.0G - 2-C	-3.24689	0.00116673	0.00612535		1-1.0G - 1-C	1.77943	0.0751692	0.175395		2-1.0G - 2-C	1.87449	0.0608624	0.182587		1-1.0G - 1-C	0.979096	0.327533	0.429887		2-1.0G - 2-C	1.94148	0.0522002	0.10962		1-1.0G - 1-C	1.10021	0.271242	0.474673		2-1.0G - 2-C	2.97074	0.00297086	0.062388
EARLY EXPOSURE - DAY 20										EARLY EXPOSURE - DAY 20										EARLY EXPOSURE - DAY 20										EARLY EXPOSURE - DAY 20										EARLY EXPOSURE - DAY 20
Kruskal-Wallis rank sum test	chi-squared	df	p-value							Kruskal-Wallis rank sum test	chi-squared	df	p-value							Kruskal-Wallis rank sum test	chi-squared	df	p-value							Kruskal-Wallis rank sum test	chi-squared	df	p-value							Kruskal-Wallis rank sum test	chi-squared	df	p-value
	42.192	6	1.685e-07								4.6763	6	0.5859								30.18	6	3.632e-05								24.354	6	0.0002936								15.382	6	0.01749
Dunn’s multiple comparisons test	Z	P.unadj	P.adj							Dunn’s multiple comparisons test	Z	P.unadj	P.adj							Dunn’s multiple comparisons test	Z	P.unadj	P.adj							Dunn’s multiple comparisons test	Z	P.unadj	P.adj							Dunn’s multiple comparisons test	Z	P.unadj	P.adj
1-0.01G - 1-0.04G	1.70761	0.0877094	0.131564							1-0.01G - 1-0.04G	1.18572	0.235734	0.990083							1-0.01G - 1-0.04G	-2.32459	0.0200939	0.0602818							1-0.01G - 1-0.04G	-0.323531	0.746293	0.783608							1-0.01G - 1-0.04G	0.26168	0.793568	0.98029
1-0.01G - 1-0.07G	3.49838	0.000468094	0.00245749							1-0.01G - 1-0.07G	1.03948	0.298581	0.783775							1-0.01G - 1-0.07G	-2.18785	0.0286806	0.0669214							1-0.01G - 1-0.07G	0.33348	0.738772	0.816537							1-0.01G - 1-0.07G	-1.02021	0.307628	0.807523
1-0.04G - 1-0.07G	1.80107	0.0716916	0.12546							1-0.04G - 1-0.07G	-0.174878	0.861176	0.951826							1-0.04G - 1-0.07G	0.189029	0.85007	0.939551							1-0.04G - 1-0.07G	0.68072	0.496048	0.651064							1-0.04G - 1-0.07G	-1.3204	0.186702	0.560107
1-0.01G - 1-0.1G	3.13048	0.0017452	0.00458116							1-0.01G - 1-0.1G	0.225722	0.821418	0.958321							1-0.01G - 1-0.1G	-2.24689	0.0246469	0.0646981							1-0.01G - 1-0.1G	-0.616311	0.53769	0.664205							1-0.01G - 1-0.1G	-0.18475	0.853425	0.94326
1-0.04G - 1-0.1G	1.49654	0.134512	0.166162							1-0.04G - 1-0.1G	-0.954684	0.339738	0.792721							1-0.04G - 1-0.1G	0.0248211	0.980198	0.980198							1-0.04G - 1-0.1G	-0.307283	0.758628	0.758628							1-0.04G - 1-0.1G	-0.450778	0.65215	1
1-0.07G - 1-0.1G	-0.228699	0.819103	0.905324							1-0.07G - 1-0.1G	-0.803722	0.421557	0.88527							1-0.07G - 1-0.1G	-0.158954	0.873705	0.91739							1-0.07G - 1-0.1G	-0.977196	0.328472	0.492708							1-0.07G - 1-0.1G	0.827247	0.408097	0.857004
1-0.01G - 1-0.1T	1.83176	0.066987	0.127884							1-0.01G - 1-0.1T	0.402877	0.687039	0.961855							1-0.01G - 1-0.1T	0.634847	0.525528	0.613116							1-0.01G - 1-0.1T	2.77797	0.00546994	0.0287172							1-0.01G - 1-0.1T	2.46782	0.013594	0.0570949
1-0.04G - 1-0.1T	0.127221	0.898766	0.898766							1-0.04G - 1-0.1T	-0.802173	0.422453	0.806501							1-0.04G - 1-0.1T	3.03252	0.00242522	0.0169765							1-0.04G - 1-0.1T	3.17809	0.00148246	0.0103772							1-0.04G - 1-0.1T	2.26062	0.023783	0.0832406
1-0.07G - 1-0.1T	-1.67111	0.094699	0.132579							1-0.07G - 1-0.1T	-0.644549	0.51922	0.908635							1-0.07G - 1-0.1T	2.90871	0.0036292	0.0152426							1-0.07G - 1-0.1T	2.56573	0.0102959	0.0360358							1-0.07G - 1-0.1T	3.62963	0.000283823	0.00596028
1-0.1G - 1-0.1T	-1.37239	0.169943	0.198266							1-0.1G - 1-0.1T	0.171843	0.863561	0.906739							1-0.1G - 1-0.1T	2.93461	0.00333962	0.017533							1-0.1G - 1-0.1T	3.40879	0.000652527	0.00685154							1-0.1G - 1-0.1T	2.65691	0.00788597	0.0552018
1-0.01G - 1-1.0G	4.91653	8.80912e-07	9.24958e-06							1-0.01G - 1-1.0G	1.53895	0.123816	1							1-0.01G - 1-1.0G	-3.95705	7.58805e-05	0.000796745							1-0.01G - 1-1.0G	-1.8241	0.0681363	0.158985							1-0.01G - 1-1.0G	-0.435497	0.663202	0.994803
1-0.04G - 1-1.0G	3.28817	0.00100841	0.00352944							1-0.04G - 1-1.0G	0.361956	0.717385	0.941568							1-0.04G - 1-1.0G	-1.67278	0.0943713	0.16515							1-0.04G - 1-1.0G	-1.53763	0.124139	0.260692							1-0.04G - 1-1.0G	-0.714394	0.474984	0.906787
1-0.07G - 1-1.0G	1.55782	0.119276	0.15655							1-0.07G - 1-1.0G	0.544619	0.586016	0.946641							1-0.07G - 1-1.0G	-1.89778	0.0577246	0.121222							1-0.07G - 1-1.0G	-2.25142	0.0243589	0.0730766							1-0.07G - 1-1.0G	0.590638	0.554763	0.970835
1-0.1G - 1-1.0G	1.71238	0.0868264	0.140258							1-0.1G - 1-1.0G	1.30792	0.190902	1							1-0.1G - 1-1.0G	-1.65728	0.0974621	0.157439							1-0.1G - 1-1.0G	-1.19329	0.232756	0.407323							1-0.1G - 1-1.0G	-0.2464	0.805373	0.939602
1-0.1T - 1-1.0G	3.16095	0.00157256	0.00471769							1-0.1T - 1-1.0G	1.16413	0.244372	0.855301							1-0.1T - 1-1.0G	-4.7053	2.53498e-06	5.32346e-05							1-0.1T - 1-1.0G	-4.71572	2.40852e-06	5.0579e-05							1-0.1T - 1-1.0G	-2.97501	0.00292979	0.0307628
1-0.01G - 1-C	-0.225805	0.821353	0.862421							1-0.01G - 1-C	-0.0102601	0.991814	0.991814							1-0.01G - 1-C	-1.0978	0.272293	0.357385							1-0.01G - 1-C	0.826883	0.408303	0.571624							1-0.01G - 1-C	-0.0307916	0.975436	0.975436
1-0.04G - 1-C	-1.93873	0.0525348	0.110323							1-0.04G - 1-C	-1.19622	0.231611	1							1-0.04G - 1-C	1.20096	0.229768	0.344651							1-0.04G - 1-C	1.16987	0.242052	0.391007							1-0.04G - 1-C	-0.293196	0.769372	1
1-0.07G - 1-C	-3.73423	0.000188294	0.00131806							1-0.07G - 1-C	-1.0502	0.293627	0.880882							1-0.07G - 1-C	1.04124	0.297765	0.367828							1-0.07G - 1-C	0.530171	0.595993	0.695325							1-0.07G - 1-C	0.988051	0.323128	0.753964
1-0.1G - 1-C	-3.35629	0.000789968	0.00331786							1-0.1G - 1-C	-0.235982	0.813447	1							1-0.1G - 1-C	1.1491	0.250516	0.350723							1-0.1G - 1-C	1.44319	0.148966	0.284389							1-0.1G - 1-C	0.153958	0.877643	0.921525
1-0.1T - 1-C	-2.06288	0.039124	0.0912894							1-0.1T - 1-C	-0.413378	0.67933	1							1-0.1T - 1-C	-1.75848	0.0786663	0.150181							1-0.1T - 1-C	-1.93163	0.0534053	0.140189							1-0.1T - 1-C	-2.49933	0.0124428	0.0653245
1-1.0G - 1-C	-5.14765	2.6377e-07	5.53917e-06							1-1.0G - 1-C	-1.54945	0.121273	1							1-1.0G - 1-C	2.83342	0.00460527	0.0161184							1-1.0G - 1-C	2.67045	0.00757505	0.0318152							1-1.0G - 1-C	0.403981	0.686227	0.960718
[truncated: 32 more columns]

## Sheet: (B) Total_bacteria
Table S1B - Statistical reports for Figure 3
TOTAL BACTERIA
EARLY EXPOSURE - DAY 5					LATE EXPOSURE - DAY 5
Kruskal-Wallis rank sum test	chi-squared	df	p-value		Kruskal-Wallis rank sum test	chi-squared	df	p-value
	31.908	6	1.699e-05			12.837	6	0.0457
Dunn’s multiple comparisons test	Z	P.unadj	P.adj		Dunn’s multiple comparisons test	Z	P.unadj	P.adj
1-0.01G - 1-0.04G	-0.30574	0.759802	0.938579		2-0.01G - 2-0.04G	0.994671	0.319896	0.516755
1-0.01G - 1-0.07G	-0.377679	0.705669	0.926191		2-0.01G - 2-0.07G	1.85046	0.0642467	0.269836
1-0.04G - 1-0.07G	-0.0719389	0.942651	0.942651		2-0.04G - 2-0.07G	0.855793	0.392112	0.548957
1-0.01G - 1-0.1G	0.401659	0.687935	0.963109		2-0.01G - 2-0.1G	0.349073	0.727034	0.803564
1-0.04G - 1-0.1G	0.707399	0.479319	0.774284		2-0.04G - 2-0.1G	-0.645598	0.51854	0.680583
1-0.07G - 1-0.1G	0.779338	0.435781	0.762616		2-0.07G - 2-0.1G	-1.50139	0.133254	0.399763
1-0.01G - 1-0.1T	4.01659	5.9047e-05	0.000309997		2-0.01G - 2-0.1T	1.30189	0.192956	0.45023
1-0.04G - 1-0.1T	4.32233	1.54392e-05	0.000162111		2-0.04G - 2-0.1T	0.32731	0.743433	0.780605
1-0.07G - 1-0.1T	4.39427	1.11147e-05	0.00023341		2-0.07G - 2-0.1T	-0.511192	0.609216	0.752562
1-0.1G - 1-0.1T	3.61493	0.00030043	0.00126181		2-0.1G - 2-0.1T	0.959864	0.337123	0.505685
1-0.01G - 1-1.0G	1.8884	0.0589729	0.123843		2-0.01G - 2-1.0G	-1.28744	0.19794	0.415674
1-0.04G - 1-1.0G	2.19414	0.0282257	0.0846769		2-0.04G - 2-1.0G	-2.28211	0.0224826	0.157378
1-0.07G - 1-1.0G	2.26607	0.0234468	0.0820638		2-0.07G - 2-1.0G	-3.13791	0.00170159	0.0357334
1-0.1G - 1-1.0G	1.48674	0.137084	0.261706		2-0.1G - 2-1.0G	-1.63652	0.101732	0.356061
1-0.1T - 1-1.0G	-2.12819	0.0333212	0.0874681		2-0.1T - 2-1.0G	-2.56332	0.0103678	0.108861
1-0.01G - 1-C	-0.209822	0.833807	0.972775		2-0.01G - 2-C	-0.0150139	0.988021	0.988021
1-0.04G - 1-C	0.0959185	0.923585	0.969765		2-0.04G - 2-C	-1.00969	0.312646	0.547131
1-0.07G - 1-C	0.167857	0.866695	0.957927		2-0.07G - 2-C	-1.86548	0.0621144	0.326101
1-0.1G - 1-C	-0.61148	0.540882	0.811322		2-0.1G - 2-C	-0.364087	0.715793	0.835092
1-0.1T - 1-C	-4.22641	2.3745e-05	0.000166215		2-0.1T - 2-C	-1.3166	0.187974	0.493432
1-1.0G - 1-C	-2.09822	0.035886	0.0837339		2-1.0G - 2-C	1.27243	0.203221	0.387967
EARLY EXPOSURE - DAY 10					LATE EXPOSURE - DAY 10
Kruskal-Wallis rank sum test	chi-squared	df	p-value		Kruskal-Wallis rank sum test	chi-squared	df	p-value
	23.049	6	0.0007801			19.581	6	0.003287
Dunn’s multiple comparisons test	Z	P.unadj	P.adj		Dunn’s multiple comparisons test	Z	P.unadj	P.adj
1-0.01G - 1-0.04G	-0.167858	0.866695	0.91003		2-0.01G - 2-0.04G	-0.284521	0.776011	0.857696
1-0.01G - 1-0.07G	1.00715	0.313864	0.659115		2-0.01G - 2-0.07G	-0.0502096	0.959955	0.959955
1-0.04G - 1-0.07G	1.175	0.239993	0.559983		2-0.04G - 2-0.07G	0.234312	0.814743	0.85548
1-0.01G - 1-0.1G	0.317731	0.750689	0.875804		2-0.01G - 2-0.1G	-2.28454	0.0223399	0.0670197
1-0.04G - 1-0.1G	0.485589	0.627259	0.823277		2-0.04G - 2-0.1G	-2.00002	0.0454984	0.106163
1-0.07G - 1-0.1G	-0.689416	0.490561	0.792445		2-0.07G - 2-0.1G	-2.23433	0.0254614	0.0668362
1-0.01G - 1-0.1T	3.87871	0.00010501	0.0011026		2-0.01G - 2-0.1T	0.652725	0.513933	0.674538
1-0.04G - 1-0.1T	4.04657	5.19731e-05	0.00109143		2-0.04G - 2-0.1T	0.937247	0.348632	0.563174
1-0.07G - 1-0.1T	2.87157	0.00408441	0.0171545		2-0.07G - 2-0.1T	0.702935	0.482096	0.674935
1-0.1G - 1-0.1T	3.56098	0.000369468	0.00258628		2-0.1G - 2-0.1T	2.93726	0.00331122	0.0347678
1-0.01G - 1-1.0G	1.184	0.236414	0.620587		2-0.01G - 2-1.0G	-1.69039	0.0909531	0.191002
1-0.04G - 1-1.0G	1.35185	0.176422	0.529265		2-0.04G - 2-1.0G	-1.40587	0.159763	0.279585
1-0.07G - 1-1.0G	0.17685	0.859626	0.950113		2-0.07G - 2-1.0G	-1.64018	0.100967	0.192756
1-0.1G - 1-1.0G	0.866266	0.386344	0.737566		2-0.1G - 2-1.0G	0.594147	0.552413	0.682393
1-0.1T - 1-1.0G	-2.69472	0.00704483	0.0246569		2-0.1T - 2-1.0G	-2.34312	0.0191234	0.0803183
1-0.01G - 1-C	0.368688	0.71236	0.879975		2-0.01G - 2-C	-2.6109	0.00903039	0.0632127
1-0.04G - 1-C	0.536546	0.591582	0.828214		2-0.04G - 2-C	-2.32638	0.0199983	0.069994
1-0.07G - 1-C	-0.638459	0.523175	0.784762		2-0.07G - 2-C	-2.56069	0.0104464	0.0548436
1-0.1G - 1-C	0.0509568	0.95936	0.95936		2-0.1G - 2-C	-0.326363	0.74415	0.868175
1-0.1T - 1-C	-3.51003	0.000448061	0.00235232		2-0.1T - 2-C	-3.26363	0.00109996	0.0230991
1-1.0G - 1-C	-0.815309	0.414895	0.726067		2-1.0G - 2-C	-0.92051	0.357306	0.535959
EARLY EXPOSURE - DAY 15					LATE EXPOSURE - DAY 15
Kruskal-Wallis rank sum test	chi-squared	df	p-value		Kruskal-Wallis rank sum test	chi-squared	df	p-value
	4.861	6	0.5618			12.794	6	0.04643
Dunn’s multiple comparisons test	Z	P.unadj	P.adj		Dunn’s multiple comparisons test	Z	P.unadj	P.adj
1-0.01G - 1-0.04G	-0.0786796	0.937287	0.984152		2-0.01G - 2-0.04G	3.33059	0.000866622	0.0181991
1-0.01G - 1-0.07G	-1.08941	0.275973	1		2-0.01G - 2-0.07G	1.38077	0.167349	0.390481
1-0.04G - 1-0.07G	-1.01073	0.312146	0.819382		2-0.04G - 2-0.07G	-1.94982	0.0511978	0.268789
1-0.01G - 1-0.1G	-0.61128	0.541014	0.946775		2-0.01G - 2-0.1G	1.44772	0.147696	0.387701
1-0.04G - 1-0.1G	-0.5326	0.59431	0.832035		2-0.04G - 2-0.1G	-1.88287	0.0597178	0.250815
1-0.07G - 1-0.1G	0.47813	0.632558	0.830232		2-0.07G - 2-0.1G	0.0669465	0.946624	0.993955
1-0.01G - 1-0.1T	0.0786796	0.937287	1		2-0.01G - 2-0.1T	1.15901	0.246451	0.517548
1-0.04G - 1-0.1T	0.157359	0.874962	1		2-0.04G - 2-0.1T	-2.17158	0.0298875	0.209212
1-0.07G - 1-0.1T	1.16809	0.242771	1		2-0.07G - 2-0.1T	-0.22176	0.8245	0.961917
1-0.1G - 1-0.1T	0.689959	0.49022	1		2-0.1G - 2-0.1T	-0.288707	0.772806	0.954642
1-0.01G - 1-1.0G	-1.65837	0.0972435	1		2-0.01G - 2-1.0G	0.581598	0.560837	0.841256
1-0.04G - 1-1.0G	-1.58106	0.113865	0.797058		2-0.04G - 2-1.0G	-2.74899	0.00597789	0.0627678
1-0.07G - 1-1.0G	-0.587904	0.556596	0.899117		2-0.07G - 2-1.0G	-0.799174	0.424189	0.685229
1-0.1G - 1-1.0G	-1.05772	0.290184	1		2-0.1G - 2-1.0G	-0.866121	0.386424	0.676242
1-0.1T - 1-1.0G	-1.73568	0.0826209	1		2-0.1T - 2-1.0G	-0.577414	0.56366	0.789124
1-0.01G - 1-C	-0.647593	0.517248	0.987473		2-0.01G - 2-C	1.47282	0.140799	0.422396
1-0.04G - 1-C	-0.568914	0.569415	0.854122		2-0.04G - 2-C	-1.85777	0.0632022	0.221208
1-0.07G - 1-C	0.441816	0.658622	0.813592		2-0.07G - 2-C	0.0920515	0.926657	1
1-0.1G - 1-C	-0.0363137	0.971032	0.971032		2-0.1G - 2-C	0.025105	0.979971	0.979971
1-0.1T - 1-C	-0.726273	0.467671	1		2-0.1T - 2-C	0.313812	0.753664	0.989184
1-1.0G - 1-C	1.02204	0.306764	0.920291		2-1.0G - 2-C	0.891226	0.372808	0.711725
EARLY EXPOSURE - DAY 20
Kruskal-Wallis rank sum test	chi-squared	df	p-value
	24.827	6	0.0003676
Dunn’s multiple comparisons test	Z	P.unadj	P.adj
1-0.01G - 1-0.04G	-0.821873	0.411149	0.575609
1-0.01G - 1-0.07G	0.0597296	0.952371	0.952371
1-0.04G - 1-0.07G	0.92155	0.356763	0.535145
1-0.01G - 1-0.1G	0.275536	0.782905	0.913389
1-0.04G - 1-0.1G	1.10389	0.269639	0.471869
1-0.07G - 1-0.1G	0.228058	0.819601	0.905875
1-0.01G - 1-0.1T	3.11408	0.00184522	0.00968741
1-0.04G - 1-0.1T	4.00923	6.09168e-05	0.00127925
1-0.07G - 1-0.1T	3.19282	0.00140892	0.00986247
1-0.1G - 1-0.1T	2.83854	0.00453205	0.0190346
1-0.01G - 1-1.0G	1.83386	0.0666754	0.155576
1-0.04G - 1-1.0G	2.72131	0.00650233	0.0227582
1-0.07G - 1-1.0G	1.85829	0.0631277	0.16571
1-0.1G - 1-1.0G	1.55184	0.120702	0.253473
1-0.1T - 1-1.0G	-1.3535	0.175895	0.3358
1-0.01G - 1-C	-0.660246	0.509096	0.628883
1-0.04G - 1-C	0.146089	0.883851	0.928043
1-0.07G - 1-C	-0.749334	0.453656	0.595423
1-0.1G - 1-C	-0.935782	0.349385	0.564392
1-0.1T - 1-C	-3.77432	0.000160443	0.00168465
1-1.0G - 1-C	-2.50964	0.0120854	0.0362563

## Sheet: (C) Absolute_abundance
Table S1C - Statistical reports for Figure 4 and Figure S2
SNODGRASSELLA										GILLIAMELLA										LACTOBACILLUS FIRM-5										LACTOBACILLUS FIRM-4										BIFIDOBACTERIUM
EARLY EXPOSURE - DAY 5					LATE EXPOSURE - DAY 5					EARLY EXPOSURE - DAY 5					LATE EXPOSURE - DAY 5					EARLY EXPOSURE - DAY 5					LATE EXPOSURE - DAY 5					EARLY EXPOSURE - DAY 5					LATE EXPOSURE - DAY 5					EARLY EXPOSURE - DAY 5					LATE EXPOSURE - DAY 5
Kruskal-Wallis rank sum test	chi-squared	df	p-value		Kruskal-Wallis rank sum test	chi-squared	df	p-value		Kruskal-Wallis rank sum test	chi-squared	df	p-value		Kruskal-Wallis rank sum test	chi-squared	df	p-value		Kruskal-Wallis rank sum test	chi-squared	df	p-value		Kruskal-Wallis rank sum test	chi-squared	df	p-value		Kruskal-Wallis rank sum test	chi-squared	df	p-value		Kruskal-Wallis rank sum test	chi-squared	df	p-value		Kruskal-Wallis rank sum test	chi-squared	df	p-value		Kruskal-Wallis rank sum test	chi-squared	df	p-value
	46.086	6	2.846e-08			30.454	6	3.222e-05			21.604	6	0.001428			7.9976	6	0.2383			34.25	6	6.019e-06			23.462	6	0.0006556			30.862	6	2.694e-05			15.897	6	0.01432			34.881	6	4.544e-06			7.9836	6	0.2393
Dunn’s multiple comparisons test	Z	P.unadj	P.adj		Dunn’s multiple comparisons test	Z	P.unadj	P.adj		Dunn’s multiple comparisons test	Z	P.unadj	P.adj		Dunn’s multiple comparisons test	Z	P.unadj	P.adj		Dunn’s multiple comparisons test	Z	P.unadj	P.adj		Dunn’s multiple comparisons test	Z	P.unadj	P.adj		Dunn’s multiple comparisons test	Z	P.unadj	P.adj		Dunn’s multiple comparisons test	Z	P.unadj	P.adj		Dunn’s multiple comparisons test	Z	P.unadj	P.adj		Dunn’s multiple comparisons test	Z	P.unadj	P.adj
1-0.01G - 1-0.04G	1.71463	0.0864127	0.129619		2-0.01G - 2-0.04G	1.86172	0.062643	0.109625		1-0.01G - 1-0.04G	0.650506	0.515365	0.636628		2-0.01G - 2-0.04G	1.41881	0.155955	0.363895		1-0.01G - 1-0.04G	-0.533547	0.593655	0.779173		2-0.01G - 2-0.04G	0.68313	0.494525	0.610883		1-0.01G - 1-0.04G	-0.9008	0.367695	0.514773		2-0.01G - 2-0.04G	0.600603	0.548104	0.67707		1-0.01G - 1-0.04G	-0.151837	0.879315	0.879315		2-0.01G - 2-0.04G	0.177386	0.859205	0.859205
1-0.01G - 1-0.07G	2.45804	0.0139698	0.0266696		2-0.01G - 2-0.07G	2.75504	0.00586848	0.0136931		1-0.01G - 1-0.07G	1.30401	0.19223	0.336403		2-0.01G - 2-0.07G	1.83169	0.0669977	0.703476		1-0.01G - 1-0.07G	-0.359694	0.719076	0.88827		2-0.01G - 2-0.07G	1.02094	0.307282	0.460923		1-0.01G - 1-0.07G	-1.49527	0.134845	0.257431		2-0.01G - 2-0.07G	1.12613	0.26011	0.420178		1-0.01G - 1-0.07G	-1.84027	0.065729	0.153368		2-0.01G - 2-0.07G	1.51345	0.130167	0.5467
1-0.04G - 1-0.07G	0.743407	0.457235	0.505365		2-0.04G - 2-0.07G	0.893324	0.371684	0.520357		1-0.04G - 1-0.07G	0.653504	0.513431	0.673879		2-0.04G - 2-0.07G	0.412881	0.679694	1		1-0.04G - 1-0.07G	0.173852	0.861981	0.905081		2-0.04G - 2-0.07G	0.337812	0.735505	0.77228		1-0.04G - 1-0.07G	-0.594467	0.5522	0.682129		2-0.04G - 2-0.07G	0.525528	0.599216	0.662292		1-0.04G - 1-0.07G	-1.68843	0.0913287	0.19179		2-0.04G - 2-0.07G	1.33606	0.18153	0.635355
1-0.01G - 1-0.1G	2.74581	0.00603618	0.015845		2-0.01G - 2-0.1G	2.62742	0.00860342	0.0180672		1-0.01G - 1-0.1G	1.03422	0.301036	0.451553		2-0.01G - 2-0.1G	1.8467	0.0647902	1		1-0.01G - 1-0.1G	0.281761	0.778127	0.860035		2-0.01G - 2-0.1G	0.135125	0.892513	0.892513		1-0.01G - 1-0.1G	0.588401	0.556263	0.648974		2-0.01G - 2-0.1G	1.42643	0.153743	0.322861		1-0.01G - 1-0.1G	0.370483	0.711023	0.746574		2-0.01G - 2-0.1G	0.732191	0.464052	0.696078
1-0.04G - 1-0.1G	1.03118	0.302458	0.352867		2-0.04G - 2-0.1G	0.765706	0.443851	0.582555		1-0.04G - 1-0.1G	0.383709	0.701194	0.81806		2-0.04G - 2-0.1G	0.427895	0.668728	1		1-0.04G - 1-0.1G	0.815307	0.414896	0.670217		2-0.04G - 2-0.1G	-0.548005	0.583688	0.645129		1-0.04G - 1-0.1G	1.4892	0.136434	0.23876		2-0.04G - 2-0.1G	0.82583	0.408901	0.572461		1-0.04G - 1-0.1G	0.52232	0.601447	0.742965		2-0.04G - 2-0.1G	0.554804	0.579029	0.81064
1-0.07G - 1-0.1G	0.28777	0.773523	0.812199		2-0.07G - 2-0.1G	-0.127618	0.898452	0.943374		1-0.07G - 1-0.1G	-0.269795	0.787318	0.870193		2-0.07G - 2-0.1G	0.0150139	0.988021	0.988021		1-0.07G - 1-0.1G	0.641455	0.521227	0.729718		2-0.07G - 2-0.1G	-0.885817	0.375716	0.526003		1-0.07G - 1-0.1G	2.08367	0.0371904	0.0976247		2-0.07G - 2-0.1G	0.300302	0.763947	0.802144		1-0.07G - 1-0.1G	2.21075	0.0270531	0.0710145		2-0.07G - 2-0.1G	-0.781255	0.434653	0.702131
1-0.01G - 1-0.1T	3.96883	7.22252e-05	0.000379182		2-0.01G - 2-0.1T	-0.267854	0.788812	0.920281		1-0.01G - 1-0.1T	3.07567	0.00210033	0.0110267		2-0.01G - 2-0.1T	0.110942	0.911663	0.957246		1-0.01G - 1-0.1T	4.31633	1.58643e-05	0.00011105		2-0.01G - 2-0.1T	2.58169	0.00983168	0.041293		1-0.01G - 1-0.1T	3.50614	0.000454651	0.00318256		2-0.01G - 2-0.1T	2.55064	0.0107524	0.0752669		1-0.01G - 1-0.1T	3.69876	0.000216659	0.00113746		2-0.01G - 2-0.1T	1.0009	0.316873	0.665433
1-0.04G - 1-0.1T	2.2542	0.0241835	0.0423211		2-0.04G - 2-0.1T	-2.09196	0.0364424	0.0695719		1-0.04G - 1-0.1T	2.42516	0.0153017	0.0535558		2-0.04G - 2-0.1T	-1.2792	0.200826	0.421735		1-0.04G - 1-0.1T	4.84988	1.23537e-06	2.59427e-05		2-0.04G - 2-0.1T	1.91237	0.0558293	0.130268		1-0.04G - 1-0.1T	4.40694	1.0484e-05	0.000110082		2-0.04G - 2-0.1T	1.96218	0.0497421	0.174097		1-0.04G - 1-0.1T	3.85059	0.000117832	0.000824826		2-0.04G - 2-0.1T	0.827102	0.408179	0.779251
1-0.07G - 1-0.1T	1.51079	0.130841	0.183177		2-0.07G - 2-0.1T	-2.96723	0.00300494	0.0126208		1-0.07G - 1-0.1T	1.77166	0.0764517	0.160549		2-0.07G - 2-0.1T	-1.68374	0.0922319	0.484218		1-0.07G - 1-0.1T	4.67603	2.92486e-06	3.0711e-05		2-0.07G - 2-0.1T	1.58138	0.113791	0.217238		1-0.07G - 1-0.1T	5.00141	5.69126e-07	1.19516e-05		2-0.07G - 2-0.1T	1.44727	0.147823	0.34492		1-0.07G - 1-0.1T	5.53902	3.04164e-08	6.38744e-07		2-0.07G - 2-0.1T	-0.481963	0.629832	0.778028
1-0.1G - 1-0.1T	1.22302	0.221321	0.273396		2-0.1G - 2-0.1T	-2.84219	0.00448045	0.0156816		1-0.1G - 1-0.1T	2.04145	0.041206	0.108166		2-0.1G - 2-0.1T	-1.69845	0.0894228	0.625959		1-0.1G - 1-0.1T	4.03457	5.47019e-05	0.000287185		2-0.1G - 2-0.1T	2.4493	0.0143135	0.0500971		1-0.1G - 1-0.1T	2.91774	0.00352576	0.0148082		2-0.1G - 2-0.1T	1.15303	0.248898	0.475168		1-0.1G - 1-0.1T	3.32827	0.000873863	0.00367023		2-0.1G - 2-0.1T	0.283508	0.776788	0.906252
1-0.01G - 1-1.0G	5.20385	1.95203e-07	2.04963e-06		2-0.01G - 2-1.0G	2.77756	0.00547684	0.0164305		1-0.01G - 1-1.0G	3.15061	0.0016293	0.0114051		2-0.01G - 2-1.0G	0.382853	0.701829	0.98256		1-0.01G - 1-1.0G	1.49273	0.135507	0.316184		2-0.01G - 2-1.0G	-1.9518	0.0509619	0.133775		1-0.01G - 1-1.0G	0.224442	0.822414	0.822414		2-0.01G - 2-1.0G	-1.14115	0.253809	0.444166		1-0.01G - 1-1.0G	0.795627	0.426249	0.596748		2-0.01G - 2-1.0G	-0.826545	0.408495	0.714866
1-0.04G - 1-1.0G	3.48922	0.000484439	0.00203464		2-0.04G - 2-1.0G	0.915845	0.359748	0.581132		1-0.04G - 1-1.0G	2.5001	0.0124157	0.052146		2-0.04G - 2-1.0G	-1.03596	0.300223	0.52539		1-0.04G - 1-1.0G	2.02628	0.0427363	0.128209		2-0.04G - 2-1.0G	-2.63493	0.00841546	0.0441812		1-0.04G - 1-1.0G	1.12524	0.260487	0.420786		2-0.04G - 2-1.0G	-1.74175	0.0815523	0.214075		1-0.04G - 1-1.0G	0.947464	0.343402	0.515103		2-0.04G - 2-1.0G	-1.00393	0.315412	0.735961
1-0.07G - 1-1.0G	2.74581	0.00603618	0.0181085		2-0.07G - 2-1.0G	0.0225208	0.982033	0.982033		1-0.07G - 1-1.0G	1.8466	0.0648053	0.151212		2-0.07G - 2-1.0G	-1.44884	0.147383	0.44215		1-0.07G - 1-1.0G	1.85243	0.0639647	0.167907		2-0.07G - 2-1.0G	-2.97274	0.00295153	0.0206607		1-0.07G - 1-1.0G	1.71971	0.0854854	0.179519		2-0.07G - 2-1.0G	-2.26728	0.0233733	0.12271		1-0.07G - 1-1.0G	2.63589	0.00839158	0.0251747		2-0.07G - 2-1.0G	-2.33999	0.0192842	0.404969
1-0.1G - 1-1.0G	2.45804	0.0139698	0.0293366		2-0.1G - 2-1.0G	0.150138	0.880655	0.973356		1-0.1G - 1-1.0G	2.11639	0.0343113	0.102934		2-0.1G - 2-1.0G	-1.46385	0.143235	0.501322		1-0.1G - 1-1.0G	1.21097	0.225907	0.474404		2-0.1G - 2-1.0G	-2.08692	0.0368949	0.110685		1-0.1G - 1-1.0G	-0.363959	0.715888	0.791245		2-0.1G - 2-1.0G	-2.56758	0.0102411	0.107532		1-0.1G - 1-1.0G	0.425144	0.670732	0.741335		2-0.1G - 2-1.0G	-1.55874	0.119059	0.62506
1-0.1T - 1-1.0G	1.23501	0.216825	0.284583		2-0.1T - 2-1.0G	2.9893	0.0027962	0.01468		1-0.1T - 1-1.0G	0.0749431	0.94026	0.94026		2-0.1T - 2-1.0G	0.264176	0.791644	0.923585		1-0.1T - 1-1.0G	-2.8236	0.00474875	0.0166206		2-0.1T - 2-1.0G	-4.49406	6.98781e-06	0.000146744		1-0.1T - 1-1.0G	-3.2817	0.00103183	0.0054171		2-0.1T - 2-1.0G	-3.66873	0.000243754	0.00511884		1-0.1T - 1-1.0G	-2.90313	0.00369455	0.0129309		2-0.1T - 2-1.0G	-1.81075	0.0701795	0.491257
1-0.01G - 1-C	-0.143885	0.885591	0.885591		2-0.01G - 2-C	-0.908338	0.3637	0.54555		1-0.01G - 1-C	-0.128902	0.897435	0.942307		2-0.01G - 2-C	1.56144	0.11842	0.497364		1-0.01G - 1-C	0.299745	0.764371	0.891767		2-0.01G - 2-C	-0.630582	0.528314	0.616366		1-0.01G - 1-C	0.922031	0.356513	0.534769		2-0.01G - 2-C	0.600603	0.548104	0.719387		1-0.01G - 1-C	-0.576982	0.563952	0.740187		2-0.01G - 2-C	1.24925	0.211573	0.634718
1-0.04G - 1-C	-1.85852	0.0630956	0.101924		2-0.04G - 2-C	-2.77005	0.00560469	0.0147123		1-0.04G - 1-C	-0.779409	0.435739	0.610035		2-0.04G - 2-C	0.142632	0.886581	0.979905		1-0.04G - 1-C	0.833292	0.40468	0.70819		2-0.04G - 2-C	-1.31371	0.188943	0.305216		1-0.04G - 1-C	1.82283	0.0683291	0.159435		2-0.04G - 2-C	0	1	1		1-0.04G - 1-C	-0.425144	0.670732	0.78252		2-0.04G - 2-C	1.07187	0.28378	0.744922
1-0.07G - 1-C	-2.60192	0.00927023	0.0216305		2-0.07G - 2-C	-3.66338	0.00024891	0.00261356		1-0.07G - 1-C	-1.43291	0.151883	0.289958		2-0.07G - 2-C	-0.270249	0.786968	0.972138		1-0.07G - 1-C	0.65944	0.509613	0.76442		2-0.07G - 2-C	-1.65152	0.0986318	0.207127		1-0.07G - 1-C	2.4173	0.0156362	0.0469087		2-0.07G - 2-C	-0.525528	0.599216	0.699086		1-0.07G - 1-C	1.26329	0.206486	0.361351		2-0.07G - 2-C	-0.264192	0.791632	0.874961
1-0.1G - 1-C	-2.88969	0.00385616	0.0134966		2-0.1G - 2-C	-3.53576	0.000406602	0.00284622		1-0.1G - 1-C	-1.16312	0.244782	0.395417		2-0.1G - 2-C	-0.285263	0.775443	1		1-0.1G - 1-C	0.0179847	0.985651	0.985651		2-0.1G - 2-C	-0.765706	0.443851	0.582555		1-0.1G - 1-C	0.33363	0.738659	0.775592		2-0.1G - 2-C	-0.82583	0.408901	0.613351		1-0.1G - 1-C	-0.947464	0.343402	0.554727		2-0.1G - 2-C	0.517062	0.605113	0.79421
1-0.1T - 1-C	-4.11272	3.91026e-05	0.000273718		2-0.1T - 2-C	-0.622132	0.533855	0.659468		1-0.1T - 1-C	-3.20457	0.00135265	0.0142028		2-0.1T - 2-C	1.41895	0.155913	0.409272		1-0.1T - 1-C	-4.01659	5.9047e-05	0.000247997		2-0.1T - 2-C	-3.19954	0.00137649	0.0144532		1-0.1T - 1-C	-2.58411	0.009763	0.0341705		2-0.1T - 2-C	-1.96218	0.0497421	0.208917		1-0.1T - 1-C	-4.27574	1.90506e-05	0.000200031		2-0.1T - 2-C	0.223108	0.823451	0.864624
1-1.0G - 1-C	-5.34773	8.90623e-08	1.87031e-06		2-1.0G - 2-C	-3.6859	0.000227896	0.00478582		1-1.0G - 1-C	-3.27951	0.00103987	0.0218373		2-1.0G - 2-C	1.17859	0.238563	0.455438		1-1.0G - 1-C	-1.19299	0.232875	0.444579		2-1.0G - 2-C	1.32122	0.186428	0.32625		1-1.0G - 1-C	0.697589	0.485434	0.637132		2-1.0G - 2-C	1.74175	0.0815523	0.244657		1-1.0G - 1-C	-1.37261	0.169874	0.324305		2-1.0G - 2-C	2.0758	0.0379126	0.398083
EARLY EXPOSURE - DAY 10					LATE EXPOSURE - DAY 10					EARLY EXPOSURE - DAY 10					LATE EXPOSURE - DAY 10					EARLY EXPOSURE - DAY 10					LATE EXPOSURE - DAY 10					EARLY EXPOSURE - DAY 10					LATE EXPOSURE - DAY 10					EARLY EXPOSURE - DAY 10					LATE EXPOSURE - DAY 10
Kruskal-Wallis rank sum test	chi-squared	df	p-value		Kruskal-Wallis rank sum test	chi-squared	df	p-value		Kruskal-Wallis rank sum test	chi-squared	df	p-value		Kruskal-Wallis rank sum test	chi-squared	df	p-value		Kruskal-Wallis rank sum test	chi-squared	df	p-value		Kruskal-Wallis rank sum test	chi-squared	df	p-value		Kruskal-Wallis rank sum test	chi-squared	df	p-value		Kruskal-Wallis rank sum test	chi-squared	df	p-value		Kruskal-Wallis rank sum test	chi-squared	df	p-value		Kruskal-Wallis rank sum test	chi-squared	df	p-value
	48.668	6	8.687e-09			39.925	6	4.712e-07			18.119	6	0.005942			11.593	6	0.07168			31.794	6	1.787e-05			26.043	6	0.0002186			32.572	6	1.268e-05			24.859	6	0.0003627			22.097	6	0.001163			14.308	6	0.02638
Dunn’s multiple comparisons test	Z	P.unadj	P.adj		Dunn’s multiple comparisons test	Z	P.unadj	P.adj		Dunn’s multiple comparisons test	Z	P.unadj	P.adj		Dunn’s multiple comparisons test	Z	P.unadj	P.adj		Dunn’s multiple comparisons test	Z	P.unadj	P.adj		Dunn’s multiple comparisons test	Z	P.unadj	P.adj		Dunn’s multiple comparisons test	Z	P.unadj	P.adj		Dunn’s multiple comparisons test	Z	P.unadj	P.adj		Dunn’s multiple comparisons test	Z	P.unadj	P.adj		Dunn’s multiple comparisons test	Z	P.unadj	P.adj
1-0.01G - 1-0.04G	2.53291	0.0113119	0.0169678		2-0.01G - 2-0.04G	1.96246	0.049709	0.094899		1-0.01G - 1-0.04G	1.75781	0.0787797	0.183819		2-0.01G - 2-0.04G	0.686198	0.492588	0.795719		1-0.01G - 1-0.04G	-0.521557	0.601979	1		2-0.01G - 2-0.04G	-0.794986	0.426622	0.59727		1-0.01G - 1-0.04G	-1.38034	0.167482	0.43964		2-0.01G - 2-0.04G	0.18832	0.850626	0.992397		1-0.01G - 1-0.04G	-0.848229	0.396311	0.640194		2-0.01G - 2-0.04G	0.0753221	0.939958	0.986956
1-0.01G - 1-0.07G	3.10544	0.00189995	0.00664982		2-0.01G - 2-0.07G	2.53572	0.0112218	0.0294572		1-0.01G - 1-0.07G	2.52573	0.0115459	0.0808211		2-0.01G - 2-0.07G	0.619252	0.53575	0.803625		1-0.01G - 1-0.07G	0.557526	0.577168	1		2-0.01G - 2-0.07G	-0.569043	0.569327	0.747242		1-0.01G - 1-0.07G	-0.34131	0.732871	1		2-0.01G - 2-0.07G	0.00418488	0.996661	0.996661		1-0.01G - 1-0.07G	-1.76557	0.0774677	0.203353		2-0.01G - 2-0.07G	0.125537	0.900099	1
1-0.04G - 1-0.07G	0.572528	0.566964	0.79375		2-0.04G - 2-0.07G	0.573256	0.566472	0.6261		1-0.04G - 1-0.07G	0.767918	0.442536	0.619551		2-0.04G - 2-0.07G	-0.0669462	0.946625	0.946624		1-0.04G - 1-0.07G	1.07908	0.280551	0.841652		2-0.04G - 2-0.07G	0.225943	0.821245	0.862308		1-0.04G - 1-0.07G	1.03903	0.29879	0.570418		2-0.04G - 2-0.07G	-0.184135	0.853908	0.943793		1-0.04G - 1-0.07G	-0.917343	0.358963	0.628185		2-0.04G - 2-0.07G	0.0502147	0.959951	0.959951
1-0.01G - 1-0.1G	2.57788	0.00994095	0.0160585		2-0.01G - 2-0.1G	2.66543	0.00768899	0.023067		1-0.01G - 1-0.1G	0.155983	0.876046	0.876046		2-0.01G - 2-0.1G	-1.25524	0.209391	0.439722		1-0.01G - 1-0.1G	0.167857	0.866695	1		2-0.01G - 2-0.1G	-2.80337	0.00505713	0.0177		1-0.01G - 1-0.1G	-0.299023	0.764922	1		2-0.01G - 2-0.1G	-1.68232	0.0925066	0.149434		1-0.01G - 1-0.1G	-1.39486	0.163057	0.380466		2-0.01G - 2-0.1G	-2.25966	0.0238422	0.0834476
1-0.04G - 1-0.1G	0.044963	0.964137	0.964137		2-0.04G - 2-0.1G	0.702971	0.482074	0.595503		1-0.04G - 1-0.1G	-1.60183	0.109194	0.229307		2-0.04G - 2-0.1G	-1.94144	0.052205	0.219261		1-0.04G - 1-0.1G	0.689414	0.490563	1		2-0.04G - 2-0.1G	-2.00839	0.0446023	0.078054		1-0.04G - 1-0.1G	1.08132	0.279556	0.587068		2-0.04G - 2-0.1G	-1.87064	0.0613949	0.128929		1-0.04G - 1-0.1G	-0.546636	0.584629	0.767325		2-0.04G - 2-0.1G	-2.33498	0.0195442	0.0820857
1-0.07G - 1-0.1G	-0.527565	0.597801	0.784614		2-0.07G - 2-0.1G	0.129715	0.896792	0.896792		1-0.07G - 1-0.1G	-2.36975	0.0178003	0.0747614		2-0.07G - 2-0.1G	-1.87449	0.0608624	0.213019		1-0.07G - 1-0.1G	-0.389669	0.696781	1		2-0.07G - 2-0.1G	-2.23433	0.0254614	0.053469		1-0.07G - 1-0.1G	0.0422861	0.966271	1		2-0.07G - 2-0.1G	-1.68651	0.0916984	0.160472		1-0.07G - 1-0.1G	0.370707	0.710856	0.785682		2-0.07G - 2-0.1G	-2.3852	0.0170699	0.119489
1-0.01G - 1-0.1T	2.97355	0.00294376	0.00772736		2-0.01G - 2-0.1T	0.133899	0.893482	0.938156		1-0.01G - 1-0.1T	1.46684	0.142419	0.271891		2-0.01G - 2-0.1T	0.401677	0.687922	0.849786		1-0.01G - 1-0.1T	4.36429	1.27535e-05	0.000133912		2-0.01G - 2-0.1T	0.284521	0.776011	0.905346		1-0.01G - 1-0.1T	3.79971	0.000144865	0.000608432		2-0.01G - 2-0.1T	2.07988	0.0375361	0.157652		1-0.01G - 1-0.1T	2.04831	0.0405292	0.141852		2-0.01G - 2-0.1T	-0.167382	0.867069	1
1-0.04G - 1-0.1T	0.440637	0.659476	0.814647		2-0.04G - 2-0.1T	-1.82856	0.0674655	0.118065		1-0.04G - 1-0.1T	-0.290969	0.771075	0.809629		2-0.04G - 2-0.1T	-0.284521	0.776011	0.905346		1-0.04G - 1-0.1T	4.88585	1.02984e-06	2.16267e-05		2-0.04G - 2-0.1T	1.07951	0.280362	0.452892		1-0.04G - 1-0.1T	5.18005	2.21825e-07	4.65832e-06		2-0.04G - 2-0.1T	1.89157	0.058549	0.136614		1-0.04G - 1-0.1T	2.89654	0.00377299	0.0158465		2-0.04G - 2-0.1T	-0.242705	0.808234	1
1-0.07G - 1-0.1T	-0.131891	0.89507	0.989288		2-0.07G - 2-0.1T	-2.40182	0.0163139	0.0342592		1-0.07G - 1-0.1T	-1.05889	0.289652	0.467899		2-0.07G - 2-0.1T	-0.217575	0.82776	0.914893		1-0.07G - 1-0.1T	3.80677	0.000140796	0.000492786		2-0.07G - 2-0.1T	0.853564	0.393347	0.59002		1-0.07G - 1-0.1T	4.14102	3.45764e-05	0.000363052		2-0.07G - 2-0.1T	2.0757	0.0379217	0.132726		1-0.07G - 1-0.1T	3.81389	0.000136798	0.00143638		2-0.07G - 2-0.1T	-0.292919	0.769584	1
1-0.1G - 1-0.1T	0.395674	0.692345	0.807736		2-0.1G - 2-0.1T	-2.53153	0.0113566	0.0264987		1-0.1G - 1-0.1T	1.31086	0.189905	0.332334		2-0.1G - 2-0.1T	1.65692	0.097536	0.256032		1-0.1G - 1-0.1T	4.19643	2.7115e-05	0.000189805		2-0.1G - 2-0.1T	3.08789	0.00201581	0.010583		1-0.1G - 1-0.1T	4.09873	4.15415e-05	0.00029079		2-0.1G - 2-0.1T	3.76221	0.000168421	0.00176842		1-0.1G - 1-0.1T	3.44318	0.000574918	0.00402442		2-0.1G - 2-0.1T	2.09228	0.0364134	0.0955853
1-0.01G - 1-1.0G	5.76425	8.20208e-09	8.61218e-08		2-0.01G - 2-1.0G	3.34748	0.000815501	0.00342511		1-0.01G - 1-1.0G	2.07278	0.038193	0.114579		2-0.01G - 2-1.0G	1.08788	0.27665	0.52815		1-0.01G - 1-1.0G	0.437628	0.661656	1		2-0.01G - 2-1.0G	-2.89542	0.00378648	0.0159032		1-0.01G - 1-1.0G	-0.27486	0.783424	0.967759		2-0.01G - 2-1.0G	-1.55259	0.120521	0.16873		1-0.01G - 1-1.0G	-1.8284	0.067489	0.202467		2-0.01G - 2-1.0G	-0.887127	0.375011	0.605786
1-0.04G - 1-1.0G	3.23134	0.00123212	0.00646863		2-0.04G - 2-1.0G	1.38502	0.166047	0.232465		1-0.04G - 1-1.0G	0.314966	0.752787	0.832028		2-0.04G - 2-1.0G	0.401677	0.687922	0.902897		1-0.04G - 1-1.0G	0.959185	0.337465	0.885847		2-0.04G - 2-1.0G	-2.10044	0.0356904	0.0681363		1-0.04G - 1-1.0G	1.10548	0.268952	0.627553		2-0.04G - 2-1.0G	-1.74091	0.0816994	0.155972		1-0.04G - 1-1.0G	-0.980175	0.327	0.624272		2-0.04G - 2-1.0G	-0.962449	0.335824	0.587692
1-0.07G - 1-1.0G	2.65881	0.00784172	0.013723		2-0.07G - 2-1.0G	0.811764	0.416927	0.547217		1-0.07G - 1-1.0G	-0.452951	0.650584	0.759014		2-0.07G - 2-1.0G	0.468623	0.639339	0.895074		1-0.07G - 1-1.0G	-0.119898	0.904564	0.949792		2-0.07G - 2-1.0G	-2.32638	0.0199983	0.0466626		1-0.07G - 1-1.0G	0.0664496	0.94702	1		2-0.07G - 2-1.0G	-1.55677	0.119524	0.179286		1-0.07G - 1-1.0G	-0.0628317	0.9499	0.9499		2-0.07G - 2-1.0G	-1.01266	0.311221	0.594149
1-0.1G - 1-1.0G	3.18638	0.00144067	0.00605084		2-0.1G - 2-1.0G	0.682049	0.495208	0.577743		1-0.1G - 1-1.0G	1.91679	0.0552641	0.145068		2-0.1G - 2-1.0G	2.34312	0.0191234	0.200796		1-0.1G - 1-1.0G	0.269771	0.787337	1		2-0.1G - 2-1.0G	-0.092051	0.926658	0.926658		1-0.1G - 1-1.0G	0.0241635	0.980722	0.980722		2-0.1G - 2-1.0G	0.129731	0.896779	0.941618		1-0.1G - 1-1.0G	-0.433539	0.664623	0.821005		2-0.1G - 2-1.0G	1.37254	0.169897	0.356783
1-0.1T - 1-1.0G	2.7907	0.0052594	0.0122719		2-0.1T - 2-1.0G	3.21358	0.00131091	0.0045882		1-0.1T - 1-1.0G	0.605935	0.544558	0.672689		2-0.1T - 2-1.0G	0.686198	0.492588	0.862029		1-0.1T - 1-1.0G	-3.92666	8.61323e-05	0.000361756		2-0.1T - 2-1.0G	-3.17994	0.00147303	0.0154669		1-0.1T - 1-1.0G	-4.07457	4.60992e-05	0.000242021		2-0.1T - 2-1.0G	-3.63247	0.000280716	0.00196501		1-0.1T - 1-1.0G	-3.87672	0.000105875	0.00222337		2-0.1T - 2-1.0G	-0.719744	0.471682	0.707524
1-0.01G - 1-C	-0.125896	0.899814	0.944805		2-0.01G - 2-C	-1.68211	0.0925479	0.138822		1-0.01G - 1-C	-0.755919	0.449698	0.590229		2-0.01G - 2-C	-1.42261	0.15485	0.361317		1-0.01G - 1-C	0.323725	0.746146	1		2-0.01G - 2-C	-3.12137	0.00180014	0.012601		1-0.01G - 1-C	0.0392657	0.968679	1		2-0.01G - 2-C	-2.02548	0.042818	0.112397		1-0.01G - 1-C	-1.00531	0.314749	0.660972		2-0.01G - 2-C	-2.33498	0.0195442	0.102607
1-0.04G - 1-C	-2.65881	0.00784172	0.0149705		2-0.04G - 2-C	-3.64457	0.000267842	0.00140617		1-0.04G - 1-C	-2.51373	0.0119462	0.0627175		2-0.04G - 2-C	-2.10881	0.0349614	0.24473		1-0.04G - 1-C	0.845282	0.397954	0.928558		2-0.04G - 2-C	-2.32638	0.0199983	0.0524955		1-0.04G - 1-C	1.41961	0.155722	0.467167		2-0.04G - 2-C	-2.2138	0.0268425	0.140923		1-0.04G - 1-C	-0.157079	0.875182	0.918941		2-0.04G - 2-C	-2.41031	0.0159391	0.167361
1-0.07G - 1-C	-3.23134	0.00123212	0.00862484		2-0.07G - 2-C	-4.21782	2.46672e-05	0.00017267		1-0.07G - 1-C	-3.28165	0.00103203	0.0216725		2-0.07G - 2-C	-2.04186	0.0411655	0.216119		1-0.07G - 1-C	-0.233801	0.815139	1		2-0.07G - 2-C	-2.55232	0.0107007	0.0321021		1-0.07G - 1-C	0.380575	0.703519	1		2-0.07G - 2-C	-2.02967	0.0423905	0.127171		1-0.07G - 1-C	0.760264	0.447097	0.625935		2-0.07G - 2-C	-2.46052	0.0138735	0.291344
1-0.1G - 1-C	-2.70377	0.00685571	0.014397		2-0.1G - 2-C	-4.34754	1.37674e-05	0.000144558		1-0.1G - 1-C	-0.911902	0.36182	0.54273		2-0.1G - 2-C	-0.167365	0.867082	0.910437		1-0.1G - 1-C	0.155868	0.876137	0.968362		2-0.1G - 2-C	-0.317994	0.750489	0.927075		1-0.1G - 1-C	0.338289	0.735145	1		2-0.1G - 2-C	-0.34316	0.731478	0.903591		1-0.1G - 1-C	0.389557	0.696864	0.813008		2-0.1G - 2-C	-0.0753221	0.939958	1
1-0.1T - 1-C	-3.09945	0.00193882	0.00581647		2-0.1T - 2-C	-1.81601	0.0693692	0.112058		1-0.1T - 1-C	-2.22276	0.0262319	0.0918117		2-0.1T - 2-C	-1.82428	0.0681092	0.204328		1-0.1T - 1-C	-4.04057	5.33221e-05	0.000279941		2-0.1T - 2-C	-3.40589	0.000659493	0.0138494		1-0.1T - 1-C	-3.76045	0.000169611	0.000593638		2-0.1T - 2-C	-4.10537	4.03675e-05	0.000847718		1-0.1T - 1-C	-3.05362	0.00226096	0.0118701		2-0.1T - 2-C	-2.1676	0.0301889	0.0905668
1-1.0G - 1-C	-5.89015	3.85849e-09	8.10283e-08		2-1.0G - 2-C	-5.02959	4.91537e-07	1.03223e-05		1-1.0G - 1-C	-2.8287	0.00467381	0.049075		2-1.0G - 2-C	-2.51048	0.0120566	0.253189		1-1.0G - 1-C	-0.113903	0.909315	0.909315		2-1.0G - 2-C	-0.225943	0.821245	0.907692		1-1.0G - 1-C	0.314126	0.753426	1		2-1.0G - 2-C	-0.472891	0.636291	0.835132		1-1.0G - 1-C	0.823096	0.410453	0.61568		2-1.0G - 2-C	-1.44786	0.147657	0.344532
EARLY EXPOSURE - DAY 15					LATE EXPOSURE - DAY 15					EARLY EXPOSURE - DAY 15					LATE EXPOSURE - DAY 15					EARLY EXPOSURE - DAY 15					LATE EXPOSURE - DAY 15					EARLY EXPOSURE - DAY 15					LATE EXPOSURE - DAY 15					EARLY EXPOSURE - DAY 15					LATE EXPOSURE - DAY 15
Kruskal-Wallis rank sum test	chi-squared	df	p-value		Kruskal-Wallis rank sum test	chi-squared	df	p-value		Kruskal-Wallis rank sum test	chi-squared	df	p-value		Kruskal-Wallis rank sum test	chi-squared	df	p-value		Kruskal-Wallis rank sum test	chi-squared	df	p-value		Kruskal-Wallis rank sum test	chi-squared	df	p-value		Kruskal-Wallis rank sum test	chi-squared	df	p-value		Kruskal-Wallis rank sum test	chi-squared	df	p-value		Kruskal-Wallis rank sum test	chi-squared	df	p-value		Kruskal-Wallis rank sum test	chi-squared	df	p-value
	59.555	6	5.542e-11			46.255	6	2.634e-08			5.218	6	0.5162			7.5434	6	0.2735			16.072	6	0.01337			18.298	6	0.00553			42.325	6	1.586e-07			28.312	6	8.206e-05			33.247	6	9.397e-06			16.07	6	0.01338
Dunn’s multiple comparisons test	Z	P.unadj	P.adj		Dunn’s multiple comparisons test	Z	P.unadj	P.adj		Dunn’s multiple comparisons test	Z	P.unadj	P.adj		Dunn’s multiple comparisons test	Z	P.unadj	P.adj		Dunn’s multiple comparisons test	Z	P.unadj	P.adj		Dunn’s multiple comparisons test	Z	P.unadj	P.adj		Dunn’s multiple comparisons test	Z	P.unadj	P.adj		Dunn’s multiple comparisons test	Z	P.unadj	P.adj		Dunn’s multiple comparisons test	Z	P.unadj	P.adj		Dunn’s multiple comparisons test	Z	P.unadj	P.adj
1-0.01G - 1-0.04G	2.39247	0.0167352	0.0292866		2-0.01G - 2-0.04G	2.58606	0.00970804	0.0185335		1-0.01G - 1-0.04G	-0.11501	0.908437	0.953859		2-0.01G - 2-0.04G	1.8996	0.0574859	1		1-0.01G - 1-0.04G	-0.338927	0.734664	0.771398		2-0.01G - 2-0.04G	3.113	0.00185197	0.0194457		1-0.01G - 1-0.04G	-1.55675	0.119529	0.251011		2-0.01G - 2-0.04G	2.44359	0.0145421	0.0436264		1-0.01G - 1-0.04G	-0.0853256	0.932002	0.932002		2-0.01G - 2-0.04G	3.3222	0.000893091	0.0187549
1-0.01G - 1-0.07G	3.35552	0.000792156	0.00207941		2-0.01G - 2-0.07G	3.34765	0.000815003	0.00244501		1-0.01G - 1-0.07G	0.502414	0.615376	0.807682		2-0.01G - 2-0.07G	0.0167365	0.986647	1		1-0.01G - 1-0.07G	-1.37387	0.169483	0.355915		2-0.01G - 2-0.07G	1.40587	0.159763	0.305002		1-0.01G - 1-0.07G	-1.4625	0.143605	0.251309		2-0.01G - 2-0.07G	0.987476	0.323409	0.399505		1-0.01G - 1-0.07G	0.304734	0.760568	0.88733		2-0.01G - 2-0.07G	1.64018	0.100967	0.265039
1-0.04G - 1-0.07G	0.963047	0.335524	0.370842		2-0.04G - 2-0.07G	0.76159	0.446305	0.551318		1-0.04G - 1-0.07G	0.617424	0.536955	0.805432		2-0.04G - 2-0.07G	-1.88286	0.0597191	0.627051		1-0.04G - 1-0.07G	-1.03494	0.300697	0.52622		2-0.04G - 2-0.07G	-1.70713	0.0877983	0.23047		1-0.04G - 1-0.07G	0.0942566	0.924905	0.971151		2-0.04G - 2-0.07G	-1.45611	0.145362	0.27751		1-0.04G - 1-0.07G	0.39006	0.696492	0.914146		2-0.04G - 2-0.07G	-1.68202	0.0925644	0.277693
1-0.01G - 1-0.1G	4.29737	1.72837e-05	7.25918e-05		2-0.01G - 2-0.1G	3.58198	0.000340995	0.00143218		1-0.01G - 1-0.1G	-1.03509	0.300625	0.901876		2-0.01G - 2-0.1G	0.92051	0.357306	0.750343		1-0.01G - 1-0.1G	-0.720221	0.471389	0.659945		2-0.01G - 2-0.1G	0.962352	0.335873	0.470222		1-0.01G - 1-0.1G	-2.97972	0.00288509	0.0100978		2-0.01G - 2-0.1G	-0.192474	0.847371	0.847371		1-0.01G - 1-0.1G	-0.341303	0.732876	0.905317		2-0.01G - 2-0.1G	1.15482	0.248163	0.434286
1-0.04G - 1-0.1G	1.90489	0.0567938	0.0851907		2-0.04G - 2-0.1G	0.995926	0.319286	0.419063		1-0.04G - 1-0.1G	-0.920083	0.357529	0.938514		2-0.04G - 2-0.1G	-0.979088	0.327536	0.764252		1-0.04G - 1-0.1G	-0.381293	0.702986	0.776984		2-0.04G - 2-0.1G	-2.15065	0.0315041	0.132317		1-0.04G - 1-0.1G	-1.42297	0.154745	0.249972		2-0.04G - 2-0.1G	-2.63606	0.0083875	0.0293562		1-0.04G - 1-0.1G	-0.255977	0.797969	0.837867		2-0.04G - 2-0.1G	-2.16738	0.0302057	0.15858
1-0.07G - 1-0.1G	0.941848	0.346271	0.363584		2-0.07G - 2-0.1G	0.234335	0.814725	0.855461		1-0.07G - 1-0.1G	-1.53751	0.124169	1		2-0.07G - 2-0.1G	0.903774	0.366115	0.698948		1-0.07G - 1-0.1G	0.653646	0.51334	0.673759		2-0.07G - 2-0.1G	-0.443518	0.657391	0.72659		1-0.07G - 1-0.1G	-1.51723	0.12921	0.246673		2-0.07G - 2-0.1G	-1.17995	0.23802	0.333228		1-0.07G - 1-0.1G	-0.646037	0.518255	0.837182		2-0.07G - 2-0.1G	-0.48536	0.627421	0.731991
1-0.01G - 1-0.1T	0.993331	0.320549	0.373973		2-0.01G - 2-0.1T	-0.209228	0.83427	0.83427		1-0.01G - 1-0.1T	-0.659797	0.509384	0.891423		2-0.01G - 2-0.1T	0.209207	0.834287	1		1-0.01G - 1-0.1T	1.55543	0.119843	0.314587		2-0.01G - 2-0.1T	2.30128	0.0213761	0.112224		1-0.01G - 1-0.1T	2.60878	0.00908661	0.0272598		2-0.01G - 2-0.1T	3.74069	0.000183513	0.00128459		1-0.01G - 1-0.1T	3.74823	0.000178084	0.000747955		2-0.01G - 2-0.1T	0.602516	0.546831	0.717716
1-0.04G - 1-0.1T	-1.39914	0.16177	0.212323		2-0.04G - 2-0.1T	-2.79529	0.00518537	0.0108893		1-0.04G - 1-0.1T	-0.544786	0.585901	0.820261		2-0.04G - 2-0.1T	-1.69039	0.0909531	0.477504		1-0.04G - 1-0.1T	1.89436	0.058177	0.203619		2-0.04G - 2-0.1T	-0.811723	0.416951	0.515057		1-0.04G - 1-0.1T	4.16553	3.10628e-05	0.000217439		2-0.04G - 2-0.1T	1.29711	0.194594	0.291891		1-0.04G - 1-0.1T	3.83356	0.000126302	0.000663088		2-0.04G - 2-0.1T	-2.71969	0.00653433	0.0457403
1-0.07G - 1-0.1T	-2.36219	0.0181673	0.0293472		2-0.07G - 2-0.1T	-3.55688	0.00037529	0.00131352		1-0.07G - 1-0.1T	-1.16221	0.24515	0.858025		2-0.07G - 2-0.1T	0.19247	0.847374	0.988603		1-0.07G - 1-0.1T	2.9293	0.00339725	0.0356711		2-0.07G - 2-0.1T	0.895405	0.37057	0.486374		1-0.07G - 1-0.1T	4.07128	4.67564e-05	0.000245471		2-0.07G - 2-0.1T	2.75322	0.00590126	0.0247853		1-0.07G - 1-0.1T	3.4435	0.000574239	0.00200984		2-0.07G - 2-0.1T	-1.03767	0.299426	0.483687
1-0.1G - 1-0.1T	-3.30404	0.000953031	0.00222374		2-0.1G - 2-0.1T	-3.79121	0.000149914	0.000787048		1-0.1G - 1-0.1T	0.375297	0.707439	0.873896		2-0.1G - 2-0.1T	-0.711303	0.476896	0.770371		1-0.1G - 1-0.1T	2.27566	0.0228666	0.12005		2-0.1G - 2-0.1T	1.33892	0.180595	0.316042		1-0.1G - 1-0.1T	5.5885	2.29037e-08	4.80977e-07		2-0.1G - 2-0.1T	3.93317	8.38334e-05	0.000880251		1-0.1G - 1-0.1T	4.08954	4.32237e-05	0.000302566		2-0.1G - 2-0.1T	-0.552306	0.580739	0.717383
1-0.01G - 1-1.0G	5.72688	1.02294e-08	1.07409e-07		2-0.01G - 2-1.0G	4.62812	3.68993e-06	3.87442e-05		1-0.01G - 1-1.0G	0.755808	0.449764	0.944505		2-0.01G - 2-1.0G	1.61508	0.106294	0.446435		1-0.01G - 1-1.0G	-2.14475	0.0319731	0.134287		2-0.01G - 2-1.0G	-0.451887	0.651351	0.759909		1-0.01G - 1-1.0G	-2.60566	0.00916978	0.0240707		2-0.01G - 2-1.0G	-0.460264	0.645327	0.752881		1-0.01G - 1-1.0G	-1.55235	0.120578	0.316517		2-0.01G - 2-1.0G	0.259416	0.795314	0.795314
1-0.04G - 1-1.0G	3.37602	0.000735431	0.00220629		2-0.04G - 2-1.0G	2.04207	0.041145	0.066465		1-0.04G - 1-1.0G	0.868818	0.384947	0.898209		2-0.04G - 2-1.0G	-0.284521	0.776011	1		1-0.04G - 1-1.0G	-1.81171	0.0700304	0.210091		2-0.04G - 2-1.0G	-3.56488	0.000364016	0.00764434		1-0.04G - 1-1.0G	-1.07598	0.281936	0.348273		2-0.04G - 2-1.0G	-2.90385	0.00368605	0.0193518		1-0.04G - 1-1.0G	-1.46851	0.141965	0.331253		2-0.04G - 2-1.0G	-3.06279	0.00219285	0.0230249
1-0.07G - 1-1.0G	2.42972	0.0151104	0.0288472		2-0.07G - 2-1.0G	1.28048	0.200378	0.300567		1-0.07G - 1-1.0G	0.262132	0.793219	0.876716		2-0.07G - 2-1.0G	1.59834	0.109967	0.384885		1-0.07G - 1-1.0G	-0.794775	0.426744	0.640116		2-0.07G - 2-1.0G	-1.85776	0.0632036	0.189611		1-0.07G - 1-1.0G	-1.1686	0.242565	0.318367		2-0.07G - 2-1.0G	-1.44774	0.14769	0.258457		1-0.07G - 1-1.0G	-1.85179	0.0640564	0.192169		2-0.07G - 2-1.0G	-1.38077	0.167351	0.351437
1-0.1G - 1-1.0G	1.50425	0.132516	0.185522		2-0.1G - 2-1.0G	1.04614	0.295496	0.413695		1-0.1G - 1-1.0G	1.7729	0.0762455	1		2-0.1G - 2-1.0G	0.694567	0.487327	0.73099		1-0.1G - 1-1.0G	-1.43705	0.150703	0.35164		2-0.1G - 2-1.0G	-1.41424	0.157292	0.330313		1-0.1G - 1-1.0G	0.32224	0.747271	0.871816		2-0.1G - 2-1.0G	-0.26779	0.788861	0.828304		1-0.1G - 1-1.0G	-1.21699	0.223609	0.46958		2-0.1G - 2-1.0G	-0.895405	0.37057	0.555856
1-0.1T - 1-1.0G	4.75083	2.02587e-06	1.41811e-05		2-0.1T - 2-1.0G	4.83735	1.3158e-06	2.76318e-05		1-0.1T - 1-1.0G	1.40413	0.16028	0.841472		2-0.1T - 2-1.0G	1.40587	0.159763	0.419377		1-0.1T - 1-1.0G	-3.67313	0.000239599	0.00503158		2-0.1T - 2-1.0G	-2.75316	0.00590227	0.0413159		1-0.1T - 1-1.0G	-5.16906	2.3527e-07	2.47033e-06		2-0.1T - 2-1.0G	-4.20096	2.65787e-05	0.000558153		1-0.1T - 1-1.0G	-5.23539	1.64633e-07	3.45729e-06		2-0.1T - 2-1.0G	-0.343099	0.731524	0.7681
1-0.01G - 1-C	-0.163536	0.870096	0.870096		2-0.01G - 2-C	0.359872	0.718943	0.794621		1-0.01G - 1-C	-0.732435	0.463903	0.885633		2-0.01G - 2-C	0.200839	0.840825	1		1-0.01G - 1-C	-0.7989	0.424348	0.685486		2-0.01G - 2-C	1.10461	0.269328	0.403992		1-0.01G - 1-C	-1.40777	0.1592	0.2388		2-0.01G - 2-C	1.33058	0.183326	0.296143		1-0.01G - 1-C	-0.609469	0.542214	0.813321		2-0.01G - 2-C	2.04186	0.0411655	0.172895
1-0.04G - 1-C	-2.55601	0.010588	0.0222348		2-0.04G - 2-C	-2.22619	0.0260017	0.045503		1-0.04G - 1-C	-0.617424	0.536955	0.867389		2-0.04G - 2-C	-1.69876	0.0893645	0.625551		1-0.04G - 1-C	-0.459973	0.645536	0.753125		2-0.04G - 2-C	-2.00839	0.0446023	0.156108		1-0.04G - 1-C	0.148986	0.881564	0.974361		2-0.04G - 2-C	-1.113	0.265707	0.348741		1-0.04G - 1-C	-0.524143	0.600179	0.840251		2-0.04G - 2-C	-1.28035	0.200423	0.382627
1-0.07G - 1-C	-3.51906	0.000433083	0.00151579		2-0.07G - 2-C	-2.98778	0.00281015	0.00655702		1-0.07G - 1-C	-1.23485	0.216887	0.910925		2-0.07G - 2-C	0.184102	0.853933	0.943821		1-0.07G - 1-C	0.574966	0.565314	0.698329		2-0.07G - 2-C	-0.301258	0.763218	0.801379		1-0.07G - 1-C	0.0547296	0.956354	0.956354		2-0.07G - 2-C	0.343106	0.731519	0.808521		1-0.07G - 1-C	-0.914203	0.36061	0.631068		2-0.07G - 2-C	0.401677	0.687922	0.760334
1-0.1G - 1-C	-4.46091	8.16143e-06	4.28475e-05		2-0.1G - 2-C	-3.22211	0.0012725	0.0033403		1-0.1G - 1-C	0.302659	0.76215	0.889175		2-0.1G - 2-C	-0.719672	0.471727	0.825523		1-0.1G - 1-C	-0.0786796	0.937287	0.937287		2-0.1G - 2-C	0.142261	0.886874	0.886874		1-0.1G - 1-C	1.57196	0.115961	0.270575		2-0.1G - 2-C	1.52306	0.127745	0.268263		1-0.1G - 1-C	-0.268166	0.788571	0.871579		2-0.1G - 2-C	0.887037	0.375059	0.525083
1-0.1T - 1-C	-1.15687	0.247327	0.305521		2-0.1T - 2-C	0.5691	0.569288	0.664169		1-0.1T - 1-C	-0.0726381	0.942094	0.942094		2-0.1T - 2-C	-0.00836827	0.993323	0.993323		1-0.1T - 1-C	-2.35434	0.0185559	0.129891		2-0.1T - 2-C	-1.19666	0.231438	0.373861		1-0.1T - 1-C	-4.01655	5.90574e-05	0.000248041		2-0.1T - 2-C	-2.41011	0.0159476	0.0418625		1-0.1T - 1-C	-4.3577	1.31435e-05	0.000138007		2-0.1T - 2-C	1.43934	0.150053	0.350124
1-1.0G - 1-C	-5.88757	3.91908e-09	8.23007e-08		2-1.0G - 2-C	-4.26825	1.97011e-05	0.000137908		1-1.0G - 1-C	-1.4755	0.140077	0.98054		2-1.0G - 2-C	-1.41424	0.157292	0.471876		1-1.0G - 1-C	1.35974	0.173912	0.332013		2-1.0G - 2-C	1.5565	0.119589	0.279042		1-1.0G - 1-C	1.22238	0.221565	0.310192		2-1.0G - 2-C	1.79085	0.0733179	0.171075		1-1.0G - 1-C	0.953484	0.340345	0.649749		2-1.0G - 2-C	1.78244	0.0746771	0.26137
EARLY EXPOSURE - DAY 20										EARLY EXPOSURE - DAY 20										EARLY EXPOSURE - DAY 20										EARLY EXPOSURE - DAY 20										EARLY EXPOSURE - DAY 20
Kruskal-Wallis rank sum test	chi-squared	df	p-value							Kruskal-Wallis rank sum test	chi-squared	df	p-value							Kruskal-Wallis rank sum test	chi-squared	df	p-value							Kruskal-Wallis rank sum test	chi-squared	df	p-value							Kruskal-Wallis rank sum test	chi-squared	df	p-value
	44.046	6	7.239e-08								10.318	6	0.1119								26.482	6	0.000181								25.343	6	0.0002949								28.955	6	6.205e-05
Dunn’s multiple comparisons test	Z	P.unadj	P.adj							Dunn’s multiple comparisons test	Z	P.unadj	P.adj							Dunn’s multiple comparisons test	Z	P.unadj	P.adj							Dunn’s multiple comparisons test	Z	P.unadj	P.adj							Dunn’s multiple comparisons test	Z	P.unadj	P.adj
1-0.01G - 1-0.04G	1.05885	0.289667	0.357824							1-0.01G - 1-0.04G	0.208012	0.835219	0.87698							1-0.01G - 1-0.04G	-2.07523	0.0379656	0.113897							1-0.01G - 1-0.04G	-1.22583	0.220261	0.513943							1-0.01G - 1-0.04G	-0.590402	0.554921	0.832381
1-0.01G - 1-0.07G	3.1398	0.00169066	0.00507197							1-0.01G - 1-0.07G	0.425356	0.670577	0.938808							1-0.01G - 1-0.07G	-1.12218	0.261784	0.549747							1-0.01G - 1-0.07G	0.0262767	0.979037	0.979037							1-0.01G - 1-0.07G	-0.715236	0.474463	0.830311
1-0.04G - 1-0.07G	2.11232	0.0346586	0.0727831							1-0.04G - 1-0.07G	0.218578	0.826979	0.914029							1-0.04G - 1-0.07G	1.02112	0.307196	0.537592							1-0.04G - 1-0.07G	1.31008	0.19017	0.499197							1-0.04G - 1-0.07G	-0.115663	0.90792	0.953316
1-0.01G - 1-0.1G	2.75648	0.00584268	0.0136329							1-0.01G - 1-0.1G	-0.103978	0.917187	0.917187							1-0.01G - 1-0.1G	-0.87339	0.38245	0.53543							1-0.01G - 1-0.1G	-0.582973	0.559912	0.839867							1-0.01G - 1-0.1G	-0.0832145	0.933681	0.933681
1-0.04G - 1-0.1G	1.7625	0.0779855	0.10918							1-0.04G - 1-0.1G	-0.314437	0.753189	0.93041							1-0.04G - 1-0.1G	1.18128	0.23749	0.554145							1-0.04G - 1-0.1G	0.629142	0.529256	0.854952							1-0.04G - 1-0.1G	0.50523	0.613398	0.858757
1-0.07G - 1-0.1G	-0.260744	0.79429	0.877899							1-0.07G - 1-0.1G	-0.533958	0.593371	0.958522							1-0.07G - 1-0.1G	0.209957	0.833701	0.972652							1-0.07G - 1-0.1G	-0.635172	0.525316	0.919303							1-0.07G - 1-0.1G	0.628321	0.529794	0.85582
1-0.01G - 1-0.1T	2.98532	0.0028328	0.0074361							1-0.01G - 1-0.1T	1.93399	0.053114	0.278848							1-0.01G - 1-0.1T	2.58898	0.0096261	0.0336914							1-0.01G - 1-0.1T	3.27922	0.00104093	0.00437192							1-0.01G - 1-0.1T	3.66144	0.000250801	0.00105337
1-0.04G - 1-0.1T	1.99672	0.0458554	0.080247							1-0.04G - 1-0.1T	1.77149	0.0764788	0.267676							1-0.04G - 1-0.1T	4.72513	2.29968e-06	4.82932e-05							1-0.04G - 1-0.1T	4.58223	4.60054e-06	9.66113e-05							1-0.04G - 1-0.1T	4.33801	1.43781e-05	0.00015097
1-0.07G - 1-0.1T	-0.0217287	0.982664	0.982664							1-0.07G - 1-0.1T	1.59463	0.110794	0.290835							1-0.07G - 1-0.1T	3.82628	0.000130093	0.00136597							1-0.07G - 1-0.1T	3.39876	0.000676921	0.00355384							1-0.07G - 1-0.1T	4.53949	5.63916e-06	0.000118422
1-0.1G - 1-0.1T	0.22884	0.818993	0.859943							1-0.1G - 1-0.1T	2.03797	0.0415528	0.29087							1-0.1G - 1-0.1T	3.46237	0.000535442	0.00281107							1-0.1G - 1-0.1T	3.8622	0.000112372	0.00117991							1-0.1G - 1-0.1T	3.74465	0.000180642	0.00094837
1-0.01G - 1-1.0G	4.88195	1.05042e-06	1.10294e-05							1-0.01G - 1-1.0G	1.66894	0.0951297	0.285389							1-0.01G - 1-1.0G	-0.208006	0.835224	0.923142							1-0.01G - 1-1.0G	-0.383103	0.701643	0.866736							1-0.01G - 1-1.0G	0.938837	0.347815	0.66401
1-0.04G - 1-1.0G	3.91751	8.94686e-05	0.00062628							1-0.04G - 1-1.0G	1.497	0.134393	0.313583							1-0.04G - 1-1.0G	1.91333	0.0557057	0.146228							1-0.04G - 1-1.0G	0.863542	0.38784	0.814463							1-0.04G - 1-1.0G	1.567	0.117114	0.307424
1-0.07G - 1-1.0G	1.88944	0.0588327	0.0950374							1-0.07G - 1-1.0G	1.31062	0.189985	0.398969							1-0.07G - 1-1.0G	0.933358	0.350635	0.525953							1-0.07G - 1-1.0G	-0.427961	0.66868	0.877642							1-0.07G - 1-1.0G	1.71637	0.0860944	0.258283
1-0.1G - 1-1.0G	2.0606	0.0393411	0.0751057							1-0.1G - 1-1.0G	1.77536	0.075838	0.31852							1-0.1G - 1-1.0G	0.685937	0.492753	0.608695							1-0.1G - 1-1.0G	0.213589	0.830868	0.969346							1-0.1G - 1-1.0G	1.02401	0.305831	0.642245
1-0.1T - 1-1.0G	1.82638	0.0677936	0.101691							1-0.1T - 1-1.0G	-0.310567	0.756129	0.882151							1-0.1T - 1-1.0G	-2.85791	0.00426441	0.0179105							1-0.1T - 1-1.0G	-3.73949	0.00018439	0.00129073							1-0.1T - 1-1.0G	-2.80877	0.00497316	0.0174061
1-0.01G - 1-C	-0.416073	0.677357	0.79025							1-0.01G - 1-C	-0.488697	0.625056	0.937584							1-0.01G - 1-C	-1.05015	0.29365	0.560605							1-0.01G - 1-C	0.119718	0.904707	0.999939							1-0.01G - 1-C	-0.436876	0.662201	0.869139
1-0.04G - 1-C	-1.48472	0.137619	0.180625							1-0.04G - 1-C	-0.70821	0.478815	0.837926							1-0.04G - 1-C	1.00037	0.317134	0.512293							1-0.04G - 1-C	1.34837	0.17754	0.53262							1-0.04G - 1-C	0.143245	0.886096	0.97937
1-0.07G - 1-C	-3.57437	0.000351073	0.00184313							1-0.07G - 1-C	-0.935784	0.349384	0.667007							1-0.07G - 1-C	0.0253396	0.979784	0.979784							1-0.07G - 1-C	0.0987643	0.921325	0.967392							1-0.07G - 1-C	0.258934	0.795686	0.928301
1-0.1G - 1-C	-3.17255	0.00151104	0.00528864							1-0.1G - 1-C	-0.384719	0.700446	0.919335							1-0.1G - 1-C	-0.176758	0.859699	0.902684							1-0.1G - 1-C	0.702691	0.482249	0.920656							1-0.1G - 1-C	-0.353662	0.723592	0.893849
1-0.1T - 1-C	-3.40139	0.000670429	0.0028158							1-0.1T - 1-C	-2.42269	0.015406	0.323527							1-0.1T - 1-C	-3.63913	0.000273564	0.00191495							1-0.1T - 1-C	-3.15951	0.00158037	0.0055313							1-0.1T - 1-C	-4.09832	4.16166e-05	0.000291316
1-1.0G - 1-C	-5.30781	1.10947e-07	2.32989e-06							1-1.0G - 1-C	-2.16914	0.0300724	0.31576							1-1.0G - 1-C	-0.866854	0.386022	0.506654							1-1.0G - 1-C	0.505638	0.613111	0.858355							1-1.0G - 1-C	-1.38599	0.165749	0.386747
[truncated: 32 more columns]
