# Supplementary material for: Impact of Glyphosate on the Honey Bee Gut Microbiota: Effects of Intensity, Duration, and Timing of Exposure
Source: mSystems. 2020 Jul 28;5(4):e00268-20. doi: 10.1128/mSystems.00268-20 (PMC7394351; doi:10.1128/mSystems.00268-20)
Supplement: TABLE S2 [file mSystems.00268-20-st002.xlsx]

## Sheet: Sheet2
Estimates of effective doses for different sampling times of Early Exposure and Late Exposure groups
Groups	Sampling time	ED50 (mM) ± S.E.
Early Exposure	Day 5	0.034 ± 0.011
	Day 10	0.033 ± 0.007
	Day 15	0.036 ± 0.005
	Day 20	0.041 ± 0.017
Late Exposure	Day 5	0.018 ± 0.012
	Day 10	0.024 ± 0.008
	Day 15	0.039 ± 0.006
Lack-of-fit test for different sampling times of Early Exposure and Late Exposure groups
Groups		Model Df	RSS	Df	F value	p value
Early Exposure	ANOVA	299	598013
	DRC model	306	619182	7	1.512	0.1626
Late Exposure	ANOVA	204	176646
	DRC model	210	177711	6	0.205	0.975
Observation:
Early Exposure group is composed of 1-day old bees, at the stage of acquiring the microbiota, treated with different concentrations of glyphosate and sampled at days 5, 10, 15 and 20 during treatment.
Late Exposure group is composed of 5-day old bees, with established gut microbiota, treated with different concentrations of glyphosate and sampled at days 5, 10 and 15 during treatment.
