# Supplementary material for: Impact of Glyphosate on the Honey Bee Gut Microbiota: Effects of Intensity, Duration, and Timing of Exposure
Source: mSystems. 2020 Jul 28;5(4):e00268-20. doi: 10.1128/mSystems.00268-20 (PMC7394351; doi:10.1128/mSystems.00268-20)
Supplement: TABLE S3 [file mSystems.00268-20-st003.xlsx]

## Sheet: coxph
Statistical report for Cox Proportional Hazard Models
Experiments with conventionalized bees
Early Exposure Group - Fall 2018							Late Exposure Group - Fall 2018
Comparisons	coef	exp(coef)	se(coef)	z	p		Comparisons	coef	exp(coef)	se(coef)	z	p
1-C - 1-G0.01	-0.2533	0.7762	0.4743	-0.534	0.59335		2-C - 2-G0.01	-2.42335	0.08862	1.04882	-2.311	0.02086
1-C - 1-G0.04	0.5162	1.6757	0.4031	1.28	0.20038		2-C - 2-G0.04	-0.73963	0.47729	0.54773	-1.35	0.1769
1-C - 1-G0.07	0.6432	1.9026	0.3842	1.674	0.09411		2-C - 2-G0.07	-0.76863	0.46365	0.54773	-1.403	0.16053
1-C - 1-G0.1	1.3517	3.8641	0.3566	3.791	0.00015		2-C - 2-G0.1	1.05488	2.87162	0.38188	2.762	0.00574
1-C - 1-G1.0	1.4713	4.3551	0.3579	4.111	3.94e-05		2-C - 2-G1.0	1.13633	3.11531	0.37257	3.05	0.00229
1-C - 1-T0.1	0.9966	2.7091	0.3765	2.647	0.00812		2-C - 2-T0.1	0.06317	1.06521	0.43694	0.145	0.88504
Likelihood ratio test = 46.69 on 6 df, p = 2.154e-08							Likelihood ratio test = 62.59 on 6 df, p = 1.337e-11
n = 774, number of events = 152							n = 567, number of events = 80
Early Exposure Group - Summer 2019							Late Exposure Group - Summer 2019
Comparisons	coef	exp(coef)	se(coef)	z	p		Comparisons	coef	exp(coef)	se(coef)	z	p
1-C - 1-G0.01	0.05465	1.05618	0.11955	0.457	0.6476		2-C - 2-G0.01	0.11508	1.12196	0.12889	0.893	0.3719
1-C - 1-G0.04	0.09601	1.10077	0.11891	0.807	0.4195		2-C - 2-G0.04	0.15538	1.1681	0.12759	1.218	0.2233
1-C - 1-G0.07	0.1334	1.14271	0.11809	1.13	0.2586		2-C - 2-G0.07	0.29747	1.34645	0.12821	2.32	0.0203
1-C - 1-G0.1	0.28319	1.32736	0.11818	2.396	0.0166		2-C - 2-G0.1	0.55047	1.73406	0.12982	4.24	2.23e-05
1-C - 1-G1.0	0.6948	2.00331	0.11746	5.915	3.32e-09		2-C - 2-G1.0	0.5059	1.65848	0.12758	3.965	7.33e-05
1-C - 1-T0.1	0.12275	1.1306	0.11832	1.037	0.2995		2-C - 2-T0.1	0.05935	1.06115	0.12774	0.465	0.6422
Likelihood ratio test = 44.05 on 6 df, p = 7.232e-08							Likelihood ratio test = 32.88 on 6 df, p = 1.104e-05
n = 1111, number of events = 1008							n = 869, number of events = 866
Experiments with microbiota-free bees
Early Exposure Group - Fall 2019							Late Exposure Group - Fall 2019
Comparisons	coef	exp(coef)	se(coef)	z	p		Comparisons	coef	exp(coef)	se(coef)	z	p
1-C - 1-G1.0	0.2739	1.315	0.1387	1.975	0.0483		2-C - 2-G1.0	0.3251	1.3842	0.1476	2.203	0.0276
Likeihood ratio test = 3.89 on 1 df, p = 0.04861							Likeihood ratio test = 4.84 on 1 df, p = 0.02779
n = 214, number of events = 210							n = 190, number of events = 188
