# Supplementary material for: Impact of Glyphosate on the Honey Bee Gut Microbiota: Effects of Intensity, Duration, and Timing of Exposure
Source: mSystems. 2020 Jul 28;5(4):e00268-20. doi: 10.1128/mSystems.00268-20 (PMC7394351; doi:10.1128/mSystems.00268-20)
Supplement: TABLE S4 [file mSystems.00268-20-st004.xlsx]

## Sheet: Bray-Curtis
EARLY EXPOSURE GROUP								LATE EXPOSURE GROUP
Permanova using Bray-Curtis dissimilarity indices								Permanova using Bray-Curtis dissimilarity indices
Method name	PERMANOVA							Method name	PERMANOVA
Test statistic name	pseudo-F							Test statistic name	pseudo-F
Sample size	387							Sample size	258
Number of groups	28							Number of groups	21
Test statistic	7.03782							Test statistic	3.98638
p-value	0.001							p-value	0.001
Number of permutations	999							Number of permutations	999
Pairwise Permanova using Bray-Curtis dissimilarity indices								Pairwise Permanova using Bray-Curtis dissimilarity indices
Day 5								Day 5
Group 1	Group 2	Sample size	Permutations	pseudo-F	p-value	q-value		Group 1	Group 2	Sample size	Permutations	pseudo-F	p-value	q-value
C-D5	Gly0-01-D5	30	999	0.706035	0.662	0.677335		C-D5	Gly0-01-D5	26	999	3.96724	0.001	0.00238636
C-D5	Gly0-04-D5	30	999	3.50163	0.004	0.00590625		C-D5	Gly0-04-D5	26	999	2.93039	0.006	0.0108621
C-D5	Gly0-07-D5	30	999	5.05079	0.001	0.00185294		C-D5	Gly0-07-D5	26	999	3.44282	0.005	0.009375
C-D5	Gly0-1-D5	30	999	2.18512	0.058	0.0687273		C-D5	Gly0-1-D5	26	999	1.59483	0.094	0.124151
C-D5	Gly1-D5	30	999	4.56039	0.005	0.00713207		C-D5	Gly1-D5	26	999	3.75494	0.001	0.00238636
C-D5	Tyl0-1-D5	30	999	11.2598	0.001	0.00185294		C-D5	Tyl0-1-D5	25	999	4.83598	0.001	0.00238636
Gly0-01-D5	Gly0-04-D5	30	999	3.96937	0.002	0.0033304		Gly0-01-D5	Gly0-04-D5	26	999	0.505484	0.874	0.878182
Gly0-01-D5	Gly0-07-D5	30	999	6.31831	0.001	0.00185294		Gly0-01-D5	Gly0-07-D5	26	999	1.34554	0.181	0.214746
Gly0-01-D5	Gly0-1-D5	30	999	2.07515	0.068	0.0790892		Gly0-01-D5	Gly0-1-D5	26	999	1.99571	0.065	0.0898026
Gly0-01-D5	Gly1-D5	30	999	5.7688	0.002	0.0033304		Gly0-01-D5	Gly1-D5	26	999	3.50676	0.004	0.00777778
Gly0-01-D5	Tyl0-1-D5	30	999	13.8302	0.001	0.00185294		Gly0-01-D5	Tyl0-1-D5	25	999	2.36539	0.013	0.0208397
Gly0-04-D5	Gly0-07-D5	30	999	0.377562	0.865	0.869601		Gly0-04-D5	Gly0-07-D5	26	999	0.584571	0.84	0.848077
Gly0-04-D5	Gly1-D5	30	999	7.35486	0.001	0.00185294		Gly0-04-D5	Gly1-D5	26	999	2.19435	0.03	0.0440559
Gly0-04-D5	Tyl0-1-D5	30	999	14.1528	0.001	0.00185294		Gly0-04-D5	Tyl0-1-D5	25	999	2.85464	0.003	0.00617647
Gly0-07-D5	Gly1-D5	30	999	7.92837	0.001	0.00185294		Gly0-07-D5	Gly1-D5	26	999	2.59816	0.012	0.0196875
Gly0-07-D5	Tyl0-1-D5	30	999	14.453	0.001	0.00185294		Gly0-07-D5	Tyl0-1-D5	25	999	4.87232	0.001	0.00238636
Gly0-1-D5	Gly0-04-D5	30	999	3.71449	0.003	0.00460976		Gly0-1-D5	Gly0-04-D5	26	999	1.13282	0.318	0.349634
Gly0-1-D5	Gly0-07-D5	30	999	5.12291	0.001	0.00185294		Gly0-1-D5	Gly0-07-D5	26	999	1.11231	0.334	0.365312
Gly0-1-D5	Gly1-D5	30	999	1.5144	0.178	0.194462		Gly0-1-D5	Gly1-D5	26	999	1.06235	0.4	0.430769
Gly0-1-D5	Tyl0-1-D5	30	999	12.3795	0.001	0.00185294		Gly0-1-D5	Tyl0-1-D5	25	999	4.29509	0.001	0.00238636
Gly1-D5	Tyl0-1-D5	30	999	12.626	0.001	0.00185294		Gly1-D5	Tyl0-1-D5	25	999	8.24114	0.001	0.00238636
Day 10								Day 10
Group 1	Group 2	Sample size	Permutations	pseudo-F	p-value	q-value		Group 1	Group 2	Sample size	Permutations	pseudo-F	p-value	q-value
C-D10	Gly0-01-D10	29	999	0.586085	0.763	0.769104		C-D10	Gly0-01-D10	24	999	1.67168	0.099	0.129938
C-D10	Gly0-04-D10	30	999	6.33628	0.001	0.00185294		C-D10	Gly0-04-D10	24	999	1.4878	0.164	0.199075
C-D10	Gly0-07-D10	30	999	9.58926	0.001	0.00185294		C-D10	Gly0-07-D10	24	999	3.05979	0.001	0.00238636
C-D10	Gly0-1-D10	30	999	4.09455	0.003	0.00460976		C-D10	Gly0-1-D10	24	999	2.45104	0.017	0.0264444
C-D10	Gly1-D10	30	999	7.94751	0.001	0.00185294		C-D10	Gly1-D10	24	999	3.74499	0.005	0.009375
C-D10	Tyl0-1-D10	29	999	11.3204	0.001	0.00185294		C-D10	Tyl0-1-D10	24	999	8.22892	0.001	0.00238636
Gly0-01-D10	Gly0-04-D10	29	999	3.57017	0.007	0.00951799		Gly0-01-D10	Gly0-04-D10	24	999	0.961659	0.45	0.470149
Gly0-01-D10	Gly0-07-D10	29	999	5.53685	0.001	0.00185294		Gly0-01-D10	Gly0-07-D10	24	999	1.9989	0.052	0.0737838
Gly0-01-D10	Gly0-1-D10	29	999	3.27538	0.013	0.0169448		Gly0-01-D10	Gly0-1-D10	24	999	1.66493	0.106	0.136564
Gly0-01-D10	Gly1-D10	29	999	5.71225	0.002	0.0033304		Gly0-01-D10	Gly1-D10	24	999	5.85163	0.001	0.00238636
Gly0-01-D10	Tyl0-1-D10	28	999	11.2464	0.001	0.00185294		Gly0-01-D10	Tyl0-1-D10	24	999	5.18954	0.001	0.00238636
Gly0-04-D10	Gly0-07-D10	30	999	0.513981	0.762	0.769104		Gly0-04-D10	Gly0-07-D10	24	999	0.579048	0.795	0.810437
Gly0-04-D10	Gly1-D10	30	999	3.07104	0.013	0.0169448		Gly0-04-D10	Gly1-D10	24	999	2.74519	0.006	0.0108621
Gly0-04-D10	Tyl0-1-D10	29	999	13.6491	0.001	0.00185294		Gly0-04-D10	Tyl0-1-D10	24	999	6.11386	0.001	0.00238636
Gly0-07-D10	Gly1-D10	30	999	3.7337	0.007	0.00951799		Gly0-07-D10	Gly1-D10	24	999	3.05695	0.005	0.009375
Gly0-07-D10	Tyl0-1-D10	29	999	16.5567	0.001	0.00185294		Gly0-07-D10	Tyl0-1-D10	24	999	9.36012	0.001	0.00238636
Gly0-1-D10	Gly0-04-D10	30	999	4.79213	0.002	0.0033304		Gly0-1-D10	Gly0-04-D10	24	999	0.570943	0.833	0.845072
Gly0-1-D10	Gly0-07-D10	30	999	6.04843	0.001	0.00185294		Gly0-1-D10	Gly0-07-D10	24	999	1.21043	0.312	0.344842
Gly0-1-D10	Gly1-D10	30	999	1.66602	0.115	0.129761		Gly0-1-D10	Gly1-D10	24	999	3.07243	0.004	0.00777778
Gly0-1-D10	Tyl0-1-D10	29	999	13.1082	0.001	0.00185294		Gly0-1-D10	Tyl0-1-D10	24	999	7.59401	0.001	0.00238636
Gly1-D10	Tyl0-1-D10	29	999	17.1466	0.001	0.00185294		Gly1-D10	Tyl0-1-D10	24	999	14.2768	0.001	0.00238636
Day 15								Day 15
Group 1	Group 2	Sample size	Permutations	pseudo-F	p-value	q-value		Group 1	Group 2	Sample size	Permutations	pseudo-F	p-value	q-value
C-D15	Gly0-01-D15	30	999	1.54613	0.163	0.178591		C-D15	Gly0-01-D15	24	999	0.734749	0.644	0.662941
C-D15	Gly0-04-D15	30	999	5.25158	0.001	0.00185294		C-D15	Gly0-04-D15	24	999	1.16704	0.291	0.325053
C-D15	Gly0-07-D15	30	999	8.01256	0.001	0.00185294		C-D15	Gly0-07-D15	24	999	2.57042	0.018	0.0273913
C-D15	Gly0-1-D15	30	999	4.75433	0.003	0.00460976		C-D15	Gly0-1-D15	24	999	1.48449	0.148	0.183905
C-D15	Gly1-D15	29	999	7.91396	0.001	0.00185294		C-D15	Gly1-D15	24	999	5.74214	0.001	0.00238636
C-D15	Tyl0-1-D15	30	999	15.5082	0.001	0.00185294		C-D15	Tyl0-1-D15	24	999	5.82011	0.001	0.00238636
Gly0-01-D15	Gly0-04-D15	30	999	5.86163	0.001	0.00185294		Gly0-01-D15	Gly0-04-D15	24	999	1.38859	0.205	0.233967
Gly0-01-D15	Gly0-07-D15	30	999	8.4511	0.001	0.00185294		Gly0-01-D15	Gly0-07-D15	24	999	1.38896	0.192	0.225167
Gly0-01-D15	Gly0-1-D15	30	999	6.2692	0.001	0.00185294		Gly0-01-D15	Gly0-1-D15	24	999	1.41262	0.18	0.214746
Gly0-01-D15	Gly1-D15	29	999	7.79541	0.002	0.0033304		Gly0-01-D15	Gly1-D15	24	999	4.83984	0.001	0.00238636
Gly0-01-D15	Tyl0-1-D15	30	999	14.0593	0.001	0.00185294		Gly0-01-D15	Tyl0-1-D15	24	999	4.62196	0.001	0.00238636
Gly0-04-D15	Gly0-07-D15	30	999	1.30822	0.254	0.272761		Gly0-04-D15	Gly0-07-D15	24	999	2.82169	0.008	0.0138843
Gly0-04-D15	Gly1-D15	29	999	4.69089	0.001	0.00185294		Gly0-04-D15	Gly1-D15	24	999	5.10477	0.001	0.00238636
Gly0-04-D15	Tyl0-1-D15	30	999	19.3959	0.001	0.00185294		Gly0-04-D15	Tyl0-1-D15	24	999	6.90819	0.001	0.00238636
Gly0-07-D15	Gly1-D15	29	999	3.93296	0.003	0.00460976		Gly0-07-D15	Gly1-D15	24	999	6.85448	0.001	0.00238636
Gly0-07-D15	Tyl0-1-D15	30	999	19.9143	0.001	0.00185294		Gly0-07-D15	Tyl0-1-D15	24	999	6.6671	0.001	0.00238636
Gly0-1-D15	Gly0-04-D15	30	999	3.83753	0.001	0.00185294		Gly0-1-D15	Gly0-04-D15	24	999	1.35848	0.174	0.2088
Gly0-1-D15	Gly0-07-D15	30	999	4.39195	0.003	0.00460976		Gly0-1-D15	Gly0-07-D15	24	999	1.78366	0.093	0.123608
Gly0-1-D15	Gly1-D15	29	999	2.37084	0.035	0.0432353		Gly0-1-D15	Gly1-D15	24	999	2.17034	0.035	0.0503425
Gly0-1-D15	Tyl0-1-D15	30	999	16.1826	0.001	0.00185294		Gly0-1-D15	Tyl0-1-D15	24	999	6.78907	0.001	0.00238636
Gly1-D15	Tyl0-1-D15	29	999	22.7649	0.001	0.00185294		Gly1-D15	Tyl0-1-D15	24	999	11.2151	0.001	0.00238636
Day 20
Group 1	Group 2	Sample size	Permutations	pseudo-F	p-value	q-value
C-D20	Gly0-01-D20	20	999	0.631207	0.682	0.694868
C-D20	Gly0-04-D20	21	999	2.18429	0.046	0.0553758
C-D20	Gly0-07-D20	21	999	4.2685	0.004	0.00590625
C-D20	Gly0-1-D20	21	999	2.62962	0.03	0.0374257
C-D20	Gly1-D20	21	999	6.69772	0.001	0.00185294
C-D20	Tyl0-1-D20	21	999	4.91988	0.001	0.00185294
Gly0-01-D20	Gly0-04-D20	21	999	3.23598	0.012	0.01575
Gly0-01-D20	Gly0-07-D20	21	999	5.32219	0.001	0.00185294
Gly0-01-D20	Gly0-1-D20	21	999	2.40476	0.046	0.0553758
Gly0-01-D20	Gly1-D20	21	999	6.99733	0.003	0.00460976
Gly0-01-D20	Tyl0-1-D20	21	999	4.47779	0.002	0.0033304
Gly0-04-D20	Gly0-07-D20	22	999	0.647283	0.693	0.704177
Gly0-04-D20	Gly1-D20	22	999	3.68688	0.002	0.0033304
Gly0-04-D20	Tyl0-1-D20	22	999	6.61903	0.001	0.00185294
Gly0-07-D20	Gly1-D20	22	999	3.2647	0.005	0.00713207
Gly0-07-D20	Tyl0-1-D20	22	999	7.66579	0.001	0.00185294
Gly0-1-D20	Gly0-04-D20	22	999	2.27252	0.045	0.0546945
Gly0-1-D20	Gly0-07-D20	22	999	2.55177	0.023	0.0290769
Gly0-1-D20	Gly1-D20	22	999	2.3539	0.035	0.0432353
Gly0-1-D20	Tyl0-1-D20	22	999	6.80501	0.001	0.00185294
Gly1-D20	Tyl0-1-D20	22	999	10.2043	0.001	0.00185294

## Sheet: Weighted-Unifrac
EARLY EXPOSURE GROUP								LATE EXPOSURE GROUP
Permanova using weighted Unifrac indices								Permanova using weighted Unifrac indices
Method name	PERMANOVA							Method name	PERMANOVA
Test statistic name	pseudo-F							Test statistic name	pseudo-F
Sample size	387							Sample size	258
Number of groups	28							Number of groups	21
Test statistic	12.2401							Test statistic	4.98802
p-value	0.001							p-value	0.001
Number of permutations	999							Number of permutations	999
Pairwise Permanova using weighted Unifrac indices								Pairwise ermanova using weighted Unifrac indices
Day 5								Day 5
Group 1	Group 2	Sample size	Permutations	pseudo-F	p-value	q-value		Group 1	Group 2	Sample size	Permutations	pseudo-F	p-value	q-value
C-D5	Gly0-01-D5	30	999	0.763957	0.488	0.516706		C-D5	Gly0-01-D5	26	999	2.23303	0.106	0.169924
C-D5	Gly0-04-D5	30	999	3.17542	0.049	0.0819558		C-D5	Gly0-04-D5	26	999	3.16842	0.045	0.0891509
C-D5	Gly0-07-D5	30	999	1.98691	0.137	0.178572		C-D5	Gly0-07-D5	26	999	2.28395	0.066	0.117458
C-D5	Gly0-1-D5	30	999	2.32875	0.071	0.110444		C-D5	Gly0-1-D5	26	999	0.684637	0.484	0.534947
C-D5	Gly1-D5	30	999	2.60454	0.067	0.105525		C-D5	Gly1-D5	26	999	1.86735	0.158	0.228828
C-D5	Tyl0-1-D5	30	999	24.7267	0.001	0.00312397		C-D5	Tyl0-1-D5	25	999	24.5093	0.001	0.00807692
Gly0-01-D5	Gly0-04-D5	30	999	1.71999	0.202	0.24631		Gly0-01-D5	Gly0-04-D5	26	999	0.150714	0.93	0.93
Gly0-01-D5	Gly0-07-D5	30	999	1.32998	0.253	0.293356		Gly0-01-D5	Gly0-07-D5	26	999	1.01325	0.36	0.429545
Gly0-01-D5	Gly0-1-D5	30	999	1.42471	0.25	0.291667		Gly0-01-D5	Gly0-1-D5	26	999	0.718902	0.459	0.521027
Gly0-01-D5	Gly1-D5	30	999	2.21887	0.105	0.145919		Gly0-01-D5	Gly1-D5	26	999	3.8661	0.033	0.0714433
Gly0-01-D5	Tyl0-1-D5	30	999	30.648	0.001	0.00312397		Gly0-01-D5	Tyl0-1-D5	25	999	7.96797	0.001	0.00807692
Gly0-04-D5	Gly0-07-D5	30	999	0.347405	0.737	0.750906		Gly0-04-D5	Gly0-07-D5	26	999	0.785553	0.473	0.531176
Gly0-04-D5	Gly1-D5	30	999	1.9477	0.132	0.174462		Gly0-04-D5	Gly1-D5	26	999	4.56846	0.017	0.0440741
Gly0-04-D5	Tyl0-1-D5	30	999	30.6756	0.001	0.00312397		Gly0-04-D5	Tyl0-1-D5	25	999	9.21651	0.001	0.00807692
Gly0-07-D5	Gly1-D5	30	999	1.27766	0.263	0.303091		Gly0-07-D5	Gly1-D5	26	999	4.26547	0.016	0.0436364
Gly0-07-D5	Tyl0-1-D5	30	999	26.5515	0.001	0.00312397		Gly0-07-D5	Tyl0-1-D5	25	999	16.4283	0.001	0.00807692
Gly0-1-D5	Gly0-04-D5	30	999	2.04774	0.14	0.181233		Gly0-1-D5	Gly0-04-D5	26	999	0.714133	0.463	0.522742
Gly0-1-D5	Gly0-07-D5	30	999	1.38049	0.242	0.283207		Gly0-1-D5	Gly0-07-D5	26	999	0.414778	0.699	0.716049
Gly0-1-D5	Gly1-D5	30	999	0.900238	0.397	0.432467		Gly0-1-D5	Gly1-D5	26	999	1.32172	0.259	0.335488
Gly0-1-D5	Tyl0-1-D5	30	999	27.4809	0.001	0.00312397		Gly0-1-D5	Tyl0-1-D5	25	999	9.89576	0.003	0.01575
Gly1-D5	Tyl0-1-D5	30	999	23.5732	0.001	0.00312397		Gly1-D5	Tyl0-1-D5	25	999	22.2356	0.001	0.00807692
Day 10								Day 10
Group 1	Group 2	Sample size	Permutations	pseudo-F	p-value	q-value		Group 1	Group 2	Sample size	Permutations	pseudo-F	p-value	q-value
C-D10	Gly0-01-D10	29	999	0.106847	0.966	0.966		C-D10	Gly0-01-D10	24	999	2.67351	0.087	0.14616
C-D10	Gly0-04-D10	30	999	2.65386	0.082	0.123		C-D10	Gly0-04-D10	24	999	1.67459	0.173	0.240596
C-D10	Gly0-07-D10	30	999	5.27461	0.003	0.00852632		C-D10	Gly0-07-D10	24	999	2.14891	0.128	0.196204
C-D10	Gly0-1-D10	30	999	2.39661	0.081	0.121984		C-D10	Gly0-1-D10	24	999	0.80176	0.411	0.469076
C-D10	Gly1-D10	30	999	6.43588	0.002	0.00590625		C-D10	Gly1-D10	24	999	4.6696	0.018	0.0455422
C-D10	Tyl0-1-D10	29	999	23.9519	0.001	0.00312397		C-D10	Tyl0-1-D10	24	999	5.43008	0.007	0.0245
Gly0-01-D10	Gly0-04-D10	29	999	2.69424	0.075	0.115714		Gly0-01-D10	Gly0-04-D10	24	999	0.18647	0.884	0.896812
Gly0-01-D10	Gly0-07-D10	29	999	5.25898	0.008	0.0191392		Gly0-01-D10	Gly0-07-D10	24	999	0.46891	0.593	0.620597
Gly0-01-D10	Gly0-1-D10	29	999	2.12361	0.091	0.132228		Gly0-01-D10	Gly0-1-D10	24	999	1.57926	0.185	0.255592
Gly0-01-D10	Gly1-D10	29	999	6.35331	0.001	0.00312397		Gly0-01-D10	Gly1-D10	24	999	13.8237	0.002	0.012
Gly0-01-D10	Tyl0-1-D10	28	999	21.6893	0.001	0.00312397		Gly0-01-D10	Tyl0-1-D10	24	999	1.91141	0.149	0.2235
Gly0-04-D10	Gly0-07-D10	30	999	0.906973	0.411	0.446431		Gly0-04-D10	Gly0-07-D10	24	999	0.12397	0.924	0.928421
Gly0-04-D10	Gly1-D10	30	999	0.906872	0.397	0.432467		Gly0-04-D10	Gly1-D10	24	999	10.9666	0.001	0.00807692
Gly0-04-D10	Tyl0-1-D10	29	999	27.0525	0.001	0.00312397		Gly0-04-D10	Tyl0-1-D10	24	999	2.76754	0.072	0.123934
Gly0-07-D10	Gly1-D10	30	999	2.31009	0.089	0.130395		Gly0-07-D10	Gly1-D10	24	999	11.3738	0.001	0.00807692
Gly0-07-D10	Tyl0-1-D10	29	999	31.7092	0.001	0.00312397		Gly0-07-D10	Tyl0-1-D10	24	999	3.11718	0.054	0.104037
Gly0-1-D10	Gly0-04-D10	30	999	2.61145	0.062	0.0984706		Gly0-1-D10	Gly0-04-D10	24	999	0.844983	0.404	0.468729
Gly0-1-D10	Gly0-07-D10	30	999	3.57358	0.007	0.0175232		Gly0-1-D10	Gly0-07-D10	24	999	1.17026	0.308	0.380471
Gly0-1-D10	Gly1-D10	30	999	3.18739	0.02	0.041768		Gly0-1-D10	Gly1-D10	24	999	5.77991	0.012	0.035493
Gly0-1-D10	Tyl0-1-D10	29	999	24.612	0.001	0.00312397		Gly0-1-D10	Tyl0-1-D10	24	999	4.49851	0.017	0.0440741
Gly1-D10	Tyl0-1-D10	29	999	31.8977	0.001	0.00312397		Gly1-D10	Tyl0-1-D10	24	999	17.7797	0.001	0.00807692
Day 15								Day 15
Group 1	Group 2	Sample size	Permutations	pseudo-F	p-value	q-value		Group 1	Group 2	Sample size	Permutations	pseudo-F	p-value	q-value
C-D15	Gly0-01-D15	30	999	1.82179	0.152	0.194766		C-D15	Gly0-01-D15	24	999	1.2692	0.261	0.335488
C-D15	Gly0-04-D15	30	999	3.11087	0.031	0.0577241		C-D15	Gly0-04-D15	24	999	0.350544	0.682	0.705517
C-D15	Gly0-07-D15	30	999	3.00964	0.049	0.0819558		C-D15	Gly0-07-D15	24	999	4.09604	0.041	0.0844118
C-D15	Gly0-1-D15	30	999	3.28913	0.037	0.0666		C-D15	Gly0-1-D15	24	999	0.786437	0.403	0.468729
C-D15	Gly1-D15	29	999	7.25958	0.001	0.00312397		C-D15	Gly1-D15	24	999	5.60251	0.019	0.0458621
C-D15	Tyl0-1-D15	30	999	28.3548	0.001	0.00312397		C-D15	Tyl0-1-D15	24	999	4.21762	0.023	0.0525
Gly0-01-D15	Gly0-04-D15	30	999	3.36248	0.025	0.0494764		Gly0-01-D15	Gly0-04-D15	24	999	1.18627	0.262	0.335488
Gly0-01-D15	Gly0-07-D15	30	999	4.01956	0.017	0.0363051		Gly0-01-D15	Gly0-07-D15	24	999	0.55551	0.534	0.570305
Gly0-01-D15	Gly0-1-D15	30	999	2.61962	0.073	0.11309		Gly0-01-D15	Gly0-1-D15	24	999	1.77266	0.164	0.235714
Gly0-01-D15	Gly1-D15	29	999	10.3768	0.001	0.00312397		Gly0-01-D15	Gly1-D15	24	999	7.08332	0.009	0.0286364
Gly0-01-D15	Tyl0-1-D15	30	999	21.1433	0.001	0.00312397		Gly0-01-D15	Tyl0-1-D15	24	999	1.88441	0.153	0.226268
Gly0-04-D15	Gly0-07-D15	30	999	0.601491	0.59	0.606033		Gly0-04-D15	Gly0-07-D15	24	999	3.95223	0.038	0.0806061
Gly0-04-D15	Gly1-D15	29	999	4.28833	0.011	0.0256667		Gly0-04-D15	Gly1-D15	24	999	6.24012	0.008	0.02625
Gly0-04-D15	Tyl0-1-D15	30	999	27.816	0.001	0.00312397		Gly0-04-D15	Tyl0-1-D15	24	999	4.08431	0.028	0.0618947
Gly0-07-D15	Gly1-D15	29	999	2.69684	0.057	0.0920769		Gly0-07-D15	Gly1-D15	24	999	14.2348	0.002	0.012
Gly0-07-D15	Tyl0-1-D15	30	999	26.962	0.001	0.00312397		Gly0-07-D15	Tyl0-1-D15	24	999	2.37495	0.088	0.146667
Gly0-1-D15	Gly0-04-D15	30	999	1.40913	0.226	0.270342		Gly0-1-D15	Gly0-04-D15	24	999	0.72986	0.496	0.5425
Gly0-1-D15	Gly0-07-D15	30	999	1.7608	0.169	0.21153		Gly0-1-D15	Gly0-07-D15	24	999	4.90252	0.019	0.0458621
Gly0-1-D15	Gly1-D15	29	999	4.91031	0.007	0.0175232		Gly0-1-D15	Gly1-D15	24	999	3.53247	0.056	0.106909
Gly0-1-D15	Tyl0-1-D15	30	999	21.5438	0.001	0.00312397		Gly0-1-D15	Tyl0-1-D15	24	999	4.94399	0.02	0.0466667
Gly1-D15	Tyl0-1-D15	29	999	32.8579	0.001	0.00312397		Gly1-D15	Tyl0-1-D15	24	999	10.958	0.001	0.00807692
Day 20
Group 1	Group 2	Sample size	Permutations	pseudo-F	p-value	q-value
C-D20	Gly0-01-D20	20	999	0.932693	0.392	0.429496
C-D20	Gly0-04-D20	21	999	2.00904	0.118	0.1593
C-D20	Gly0-07-D20	21	999	2.35669	0.069	0.108224
C-D20	Gly0-1-D20	21	999	1.51104	0.215	0.260481
C-D20	Gly1-D20	21	999	7.82858	0.001	0.00312397
C-D20	Tyl0-1-D20	21	999	9.76844	0.002	0.00590625
Gly0-01-D20	Gly0-04-D20	21	999	4.54762	0.015	0.0331579
Gly0-01-D20	Gly0-07-D20	21	999	4.79151	0.013	0.0294252
Gly0-01-D20	Gly0-1-D20	21	999	3.79399	0.04	0.0696774
Gly0-01-D20	Gly1-D20	21	999	11.5816	0.001	0.00312397
Gly0-01-D20	Tyl0-1-D20	21	999	5.96446	0.008	0.0191392
Gly0-04-D20	Gly0-07-D20	22	999	0.641701	0.576	0.593264
Gly0-04-D20	Gly1-D20	22	999	2.85443	0.055	0.0896121
Gly0-04-D20	Tyl0-1-D20	22	999	14.1776	0.001	0.00312397
Gly0-07-D20	Gly1-D20	22	999	4.24347	0.03	0.0564179
Gly0-07-D20	Tyl0-1-D20	22	999	14.3009	0.001	0.00312397
Gly0-1-D20	Gly0-04-D20	22	999	0.849682	0.454	0.48478
Gly0-1-D20	Gly0-07-D20	22	999	0.758139	0.506	0.534268
Gly0-1-D20	Gly1-D20	22	999	3.39303	0.036	0.0657391
Gly0-1-D20	Tyl0-1-D20	22	999	14.9399	0.001	0.00312397
Gly1-D20	Tyl0-1-D20	22	999	23.1922	0.001	0.00312397
