# Supplementary material for: Impact of Glyphosate on the Honey Bee Gut Microbiota: Effects of Intensity, Duration, and Timing of Exposure
Source: mSystems. 2020 Jul 28;5(4):e00268-20. doi: 10.1128/mSystems.00268-20 (PMC7394351; doi:10.1128/mSystems.00268-20)
Supplement: TABLE S5 [file mSystems.00268-20-st005.xlsx]

## Sheet: alpha
Statistical report for Alpha diversity analysis (measured as Shannon's H Index)
EARLY EXPOSURE - DAY 5					LATE EXPOSURE - DAY 5
Kruskal-Wallis rank sum test	chi-squared	df	p-value		Kruskal-Wallis rank sum test	chi-squared	df	p-value
	22.972	6	0.0008061			13.358	6	0.03769
Dunn’s multiple comparisons test	Z	P.unadj	P.adj		Dunn’s multiple comparisons test	Z	P.unadj	P.adj
1-0.01G - 1-0.04G	0.149873	0.880865	0.880865		2-0.01G - 2-0.04G	-0.262742	0.792749	0.832387
1-0.01G - 1-0.07G	-1.04911	0.294128	0.441192		2-0.01G - 2-0.07G	-0.29277	0.769698	0.897981
1-0.04G - 1-0.07G	-1.19898	0.230535	0.372403		2-0.04G - 2-0.07G	-0.0300277	0.976045	0.976045
1-0.01G - 1-0.1G	1.42079	0.155377	0.326292		2-0.01G - 2-0.1G	0.818255	0.413212	0.54234
1-0.04G - 1-0.1G	1.27092	0.203757	0.356575		2-0.04G - 2-0.1G	1.081	0.279698	0.419548
1-0.07G - 1-0.1G	2.4699	0.013515	0.0473026		2-0.07G - 2-0.1G	1.11102	0.266558	0.508883
1-0.01G - 1-0.1T	2.9435	0.00324525	0.0227167		2-0.01G - 2-0.1T	1.09164	0.27499	0.444215
1-0.04G - 1-0.1T	2.79363	0.00521207	0.0273633		2-0.04G - 2-0.1T	1.34908	0.177313	0.413729
1-0.07G - 1-0.1T	3.99261	6.53506e-05	0.00137236		2-0.07G - 2-0.1T	1.3785	0.16805	0.441131
1-0.1G - 1-0.1T	1.52271	0.127832	0.33556		2-0.1G - 2-0.1T	0.28992	0.771878	0.853128
1-0.01G - 1-1.0G	0.443623	0.657315	0.766868		2-0.01G - 2-1.0G	-1.38878	0.164899	0.494698
1-0.04G - 1-1.0G	0.29375	0.768949	0.849891		2-0.04G - 2-1.0G	-1.12604	0.260149	0.546313
1-0.07G - 1-1.0G	1.49273	0.135507	0.316184		2-0.07G - 2-1.0G	-1.09601	0.273074	0.47788
1-0.1G - 1-1.0G	-0.97717	0.328485	0.431137		2-0.1G - 2-1.0G	-2.20704	0.0273116	0.191181
1-0.1T - 1-1.0G	-2.49988	0.0124237	0.0521794		2-0.1T - 2-1.0G	-2.45236	0.0141921	0.149017
1-0.01G - 1-C	-0.887246	0.374946	0.463169		2-0.01G - 2-C	1.78665	0.0739944	0.25898
1-0.04G - 1-C	-1.03712	0.299681	0.419553		2-0.04G - 2-C	2.04939	0.040424	0.169781
1-0.07G - 1-C	0.161862	0.871414	0.914985		2-0.07G - 2-C	2.07942	0.037579	0.19729
1-0.1G - 1-C	-2.30804	0.020997	0.0629909		2-0.1G - 2-C	0.968393	0.332848	0.465987
1-0.1T - 1-C	-3.83075	0.000127756	0.00134143		2-0.1T - 2-C	0.658908	0.509955	0.629944
1-1.0G - 1-C	-1.33087	0.183232	0.349807		2-1.0G - 2-C	3.17543	0.00149615	0.0314192
EARLY EXPOSURE - DAY 10					LATE EXPOSURE - DAY 10
Kruskal-Wallis rank sum test	chi-squared	df	p-value		Kruskal-Wallis rank sum test	chi-squared	df	p-value
	8.4969	6	0.2039			10.857	6	0.09289
Dunn’s multiple comparisons test	Z	P.unadj	P.adj		Dunn’s multiple comparisons test	Z	P.unadj	P.adj
1-0.01G - 1-0.04G	0.226454	0.820848	0.907253		2-0.01G - 2-0.04G	-0.317994	0.750489	0.788014
1-0.01G - 1-0.07G	0.898955	0.368677	0.774221		2-0.01G - 2-0.07G	0.267785	0.788865	0.788865
1-0.04G - 1-0.07G	0.684404	0.49372	0.797547		2-0.04G - 2-0.07G	0.585779	0.558024	0.781234
1-0.01G - 1-0.1G	-0.00772003	0.99384	0.99384		2-0.01G - 2-0.1G	-0.878669	0.379581	0.613169
1-0.04G - 1-0.1G	-0.238319	0.811633	0.946906		2-0.04G - 2-0.1G	-0.560674	0.57502	0.710318
1-0.07G - 1-0.1G	-0.922724	0.356151	0.83102		2-0.07G - 2-0.1G	-1.14645	0.251608	0.587084
1-0.01G - 1-0.1T	2.1316	0.0330395	0.231277		2-0.01G - 2-0.1T	0.769881	0.44137	0.662056
1-0.04G - 1-0.1T	1.94159	0.0521869	0.273981		2-0.04G - 2-0.1T	1.08788	0.27665	0.580965
1-0.07G - 1-0.1T	1.26909	0.20441	0.613229		2-0.07G - 2-0.1T	0.502096	0.6156	0.7182
1-0.1G - 1-0.1T	2.17576	0.029573	0.310516		2-0.1G - 2-0.1T	1.64855	0.0992399	0.416807
1-0.01G - 1-1.0G	0.742839	0.457579	0.800764		2-0.01G - 2-1.0G	-1.36403	0.172559	0.452966
1-0.04G - 1-1.0G	0.525525	0.599218	0.838906		2-0.04G - 2-1.0G	-1.04603	0.295545	0.517204
1-0.07G - 1-1.0G	-0.15888	0.873764	0.917452		2-0.07G - 2-1.0G	-1.63181	0.102719	0.359516
1-0.1G - 1-1.0G	0.763844	0.44496	0.849469		2-0.1G - 2-1.0G	-0.48536	0.627421	0.693465
1-0.1T - 1-1.0G	-1.4252	0.154098	0.647213		2-0.1T - 2-1.0G	-2.13391	0.0328502	0.229951
1-0.01G - 1-C	-0.349975	0.726358	0.953344		2-0.01G - 2-C	-1.93307	0.0532274	0.279444
1-0.04G - 1-C	-0.586632	0.557451	0.836176		2-0.04G - 2-C	-1.61508	0.106294	0.318882
1-0.07G - 1-C	-1.27104	0.203716	0.713005		2-0.07G - 2-C	-2.20086	0.0277462	0.291335
1-0.1G - 1-C	-0.348313	0.727605	0.898806		2-0.1G - 2-C	-1.0544	0.291699	0.556879
1-0.1T - 1-C	-2.51802	0.0118017	0.247836		2-0.1T - 2-C	-2.70295	0.00687266	0.144326
1-1.0G - 1-C	-1.11216	0.266071	0.698435		2-1.0G - 2-C	-0.569043	0.569327	0.747242
EARLY EXPOSURE - DAY 15					LATE EXPOSURE - DAY 15
Kruskal-Wallis rank sum test	chi-squared	df	p-value		Kruskal-Wallis rank sum test	chi-squared	df	p-value
	38.776	6	7.919e-07			24.374	6	0.0004456
Dunn’s multiple comparisons test	Z	P.unadj	P.adj		Dunn’s multiple comparisons test	Z	P.unadj	P.adj
1-0.01G - 1-0.04G	-0.853371	0.393454	0.550835		2-0.01G - 2-0.04G	1.09624	0.272972	0.440955
1-0.01G - 1-0.07G	1.78542	0.074193	0.194757		2-0.01G - 2-0.07G	1.03767	0.299426	0.449138
1-0.04G - 1-0.07G	2.63879	0.0083202	0.0249606		2-0.04G - 2-0.07G	-0.0585779	0.953288	0.953288
1-0.01G - 1-0.1G	0.587071	0.557156	0.650016		2-0.01G - 2-0.1G	-0.644357	0.519344	0.727081
1-0.04G - 1-0.1G	1.44044	0.149743	0.285872		2-0.04G - 2-0.1G	-1.7406	0.0817535	0.245261
1-0.07G - 1-0.1G	-1.19835	0.230781	0.403866		2-0.07G - 2-0.1G	-1.68202	0.0925644	0.242981
1-0.01G - 1-0.1T	4.68446	2.80697e-06	2.94732e-05		2-0.01G - 2-0.1T	3.46447	0.000531286	0.00278925
1-0.04G - 1-0.1T	5.53783	3.06239e-08	6.43102e-07		2-0.04G - 2-0.1T	2.36822	0.0178738	0.0625584
1-0.07G - 1-0.1T	2.89904	0.00374307	0.0131007		2-0.07G - 2-0.1T	2.4268	0.0152327	0.0639772
1-0.1G - 1-0.1T	4.09739	4.17834e-05	0.000219363		2-0.1G - 2-0.1T	4.10882	3.97681e-05	0.000835131
1-0.01G - 1-1.0G	0.210269	0.833457	0.833457		2-0.01G - 2-1.0G	-0.0669462	0.946624	0.993956
1-0.04G - 1-1.0G	1.0488	0.294271	0.475361		2-0.04G - 2-1.0G	-1.16319	0.244752	0.467255
1-0.07G - 1-1.0G	-1.5441	0.122564	0.257385		2-0.07G - 2-1.0G	-1.10461	0.269328	0.471323
1-0.1G - 1-1.0G	-0.366591	0.713924	0.789074		2-0.1G - 2-1.0G	0.577411	0.563662	0.739806
1-0.1T - 1-1.0G	-4.39272	1.11943e-05	7.83601e-05		2-0.1T - 2-1.0G	-3.53141	0.000413348	0.00289344
1-0.01G - 1-C	0.835214	0.403597	0.529721		2-0.01G - 2-C	-0.493728	0.621498	0.767733
1-0.04G - 1-C	1.68858	0.091299	0.213031		2-0.04G - 2-C	-1.58997	0.111841	0.260963
1-0.07G - 1-C	-0.950207	0.342007	0.513011		2-0.07G - 2-C	-1.53139	0.125672	0.263911
1-0.1G - 1-C	0.248143	0.804024	0.844225		2-0.1G - 2-C	0.150629	0.880268	0.972928
1-0.1T - 1-C	-3.84925	0.000118481	0.000497622		2-0.1T - 2-C	-3.95819	7.55187e-05	0.000792947
1-1.0G - 1-C	0.610418	0.541585	0.669017		2-1.0G - 2-C	-0.426782	0.669538	0.781128
EARLY EXPOSURE - DAY 20
Kruskal-Wallis rank sum test	chi-squared	df	p-value
	13.651	6	0.03379
Dunn’s multiple comparisons test	Z	P.unadj	P.adj
1-0.01G - 1-0.04G	0.00381863	0.996953	0.996953
1-0.01G - 1-0.07G	-0.073226	0.941626	1
1-0.04G - 1-0.07G	-0.079109	0.936946	1
1-0.01G - 1-0.1G	-0.0512989	0.959087	1
1-0.04G - 1-0.1G	-0.0563247	0.955083	1
1-0.07G - 1-0.1G	0.019646	0.984326	1
1-0.01G - 1-0.1T	2.7055	0.00682023	0.0238708
1-0.04G - 1-0.1T	2.7684	0.00563329	0.039433
1-0.07G - 1-0.1T	2.90705	0.00364857	0.03831
1-0.1G - 1-0.1T	2.758	0.00581556	0.0305317
1-0.01G - 1-1.0G	0.0420049	0.966495	1
1-0.04G - 1-1.0G	0.0391293	0.968787	1
1-0.07G - 1-1.0G	0.11908	0.905212	1
1-0.1G - 1-1.0G	0.094511	0.924703	1
1-0.1T - 1-1.0G	-2.72927	0.00634752	0.0266596
1-0.01G - 1-C	-0.205196	0.837419	1
1-0.04G - 1-C	-0.213843	0.830669	1
1-0.07G - 1-C	-0.141094	0.887796	1
1-0.1G - 1-C	-0.153897	0.877691	1
1-0.1T - 1-C	-2.91552	0.00355095	0.0745699
1-1.0G - 1-C	-0.252029	0.801018	1
